# Supplementary material for: Training-induced circuit-specific excitatory synaptogenesis in mice is required for effort control
Source: Nat Commun. 2023 Sep 8;14:5522. doi: 10.1038/s41467-023-41078-z (PMC10491649; doi:10.1038/s41467-023-41078-z)
Supplement: Supplementary file 3 — Source Data [file 41467_2023_41078_MOESM3_ESM.xlsx]

## Sheet: Figure1 and Supplementary 1
	Figure 1f																	Figure 1c
Cortex	Untrained							Trained										Lever press/min WT mice
ACA	93.0139	91.5643	102.678	147.041	86.068	79.6356		212.543	167.787	180.381	175.669	152.084	168.754				Days	Mouse 1	Mouse 2	Mouse 3	Mouse 4	Mouse 5	Mouse 6	Mouse 7	Mouse 8	Mouse 9	Mouse 10	Mouse 11	Mouse 12	Mouse 13	Mouse 14	Mouse 15	Mouse 16	Mouse 17
Al	163.212	79.2746	57.5129					295.337	93.2643	92.487	135.233						Day1	0.583431	0.943931	0.510048	0.466853	0.208333	0.524109	0.428266	0.450857	0.664275	0.879972	0.066667	0.083333	0.05	0.05	0.233333	0.8726	0.5001
BMA	10.9389	72.1969	171.741	41.5679	209.48	94.0747		223.519	200.182	371.923	75.8432						Day2	4.13223	4.1841	3.62845	0.747161	0.609236	2.45339	2.12314	2.32558	1.17426	2.19298	0.010622	5.33049	0.595735	0.557724	0.986193	3.05437	3.28947
CLA	108.664	37.2946	110.006	71.4365	87.4679	185.131		111.28	78.0771	108.396	99.005	99.005	59.9665				Day3	5.82751	7.40741	3.34896	1.91058	1.71644	3.82263	3.47705	4.61681	1.84366	4.55373	1.82282	2.3663	1.18259	1.75131	2.65252	3.23206	2.45942
COA	57.4468	197.872	23.4043	70.2128	151.064			247.872	275.532	204.255	31.9149	472.34					Day4	10.3864	12.5188	11.5207	9.28678	4.33501	9.14077	7.73515	11.4312	6.34035	10.1133	10.7852	10.8225	3.85	11.7925	7.88643	9.35629	8.49473
EP	117.026	86.5816	147.998	67.3119	126.441	54.6414		130.048	113.154	126.705	98.9001	176.859	116.322				Day5	17.1468	22.4215	9.85028	9.74659	6.9891	9.19794	9.10084	13.9509	9.44109	12.7421	10.7296	10.6022	3.75263	7.65697	8.35562	9.38086	7.90639
GU	97.5323	29.5553	74.6838	127.315	203.476	67.4371		107.678	109.042	157.097	187.562	99.9195	232.577				Day6	17.6056	21.3675	16.5563	16.6445	9.7012	14.0607	9.71628	10.9075	9.77326	12.364	6.03428	8.97666	6.51042	8.56164	5.74317	8.22368	4.99201
ILA	200.271	61.202	118.094	97.0229	89.217	34.1927		212.052	58.2568	112.491	171.538	26.0037	65.2247				Day7	25.3807	31.746	20.1776	10.9577	9.78474	11.7841	11.9048	23.3645	10.9842	12.1951	12.5376	22.2025	7.83333	14.0528	8.97344	11.8624	10.1729
MOp	105.082	53.8244	98.7376	137.493	141.423	63.4398		114.395	170.296	87.6073	103.567	131.531	91.1451				Day8	24.975	27.3673	27.2926	12.0424	9.2885	14.2653	8.77501	18.195	10.8295	14.4217	16.6834	19.2456	9.76562	10.977	10.8178	9.76562	9.75039
MOs	114.722	93.4526	95.9818	104.326	113.312	78.2054		132.809	127.772	87.7829	117.293	145.279	142.708				Day9	37.3692	35.4108	31.1915	21.4592	16.0411	16.3773	12.4533	24.0616	16.2338	29.7089	17.1644	29.8151	15.0285	19.0331	13.8428	17.618	17.194
ORB	132.22	39.7179	66.2657	98.7763	163.02			116.043	292.129	167.583	150.576	480.037	2.79996
PIR	141.424	78.7971	87.6778	76.6154	134.635	80.8504		154.732	123.047	119.197	148.765	162.42	166.783				Supplemetary Figure 1c							Supplemetary Figure 1f							Supplemetary Figure 1e							Supplemetary Figure 1d
PL	155.433	44.9544	103.511	183.135	35.3332	77.6334		60.8239	106.663	150.622	120.763	299.585					Bout Duration							Inter Bout Interval							Bout_IPI							# of pressess
RE	17.8696	207.473	39.3363	208.169	27.1525			163.611	144.117	48.7352	41.0768	303.551	75.1915				Day4	Day5	Day6	Day7	Day8	Day9		Day4	Day5	Day6	Day7	Day8	Day9		Day4	Day5	Day6	Day7	Day8	Day9		Day4	Day5	Day6	Day7	Day8	Day9
SSp	81.3767	55.6666	95.8408	143.147	117.213	106.755		122.413	184.781	468.754	183.488	231.458	173.17				6.10172	6.24966	5.49983	9.94162	12.0121	10.8007		19.0823	14.0855	15.8061	22.3076	26.5028	19.4872		2.40125	2.22458	1.78189	1.73867	1.73975	1.33987		2.35849	2.86207	3.28947	5.55556	6.56579	7.69231
SSs	85.4281	52.946	57.6559	109.952	232.085	61.9327		263.43	92.899	163.548	458.486	258.396	203.501				9.00793	8.68472	8.72137	15.7613	13.1225	8.40442		13.3985	11.5257	13.8682	23.9797	19.8649	10.753		2.98546	2.44531	2.30852	2.02417	1.84334	0.964596		3.47222	4.01613	4.44643	7.44776	7.59091	9.25926
TT	104.692	169.207	59.1066	63.4527	65.6258	137.916		173.07	56.9336	133.424	163.123	281.916	5.79477				6.44731	6.14358	5.77137	12.1153	9.47179	7.79061		15.389	10.1041	11.095	11.1728	11.524	8.70646		1.91897	1.62154	1.47496	1.32036	1.16106	0.845484		3.52113	4.54545	4.88235	9.78431	8.60345	10.2041
VIS	103.651	13.8914	86.0196	131.256	196.26	68.9225		115.583	264.292	125.556	133.304	161.086	180.588				6.46857	5.75938	5.13	12.2757	9.96294	9.59848		12.1101	8.27809	9.05143	7.80935	10.8202	7.992		1.92018	1.34713	1.22538	1.24635	1.10276	0.971309		3.62319	5.1875	4.96	10.6383	9.24074	9.78431
	Supplementary Figure 1k																7.15615	5.956	5.10528	9.00705	7.61321	7.8861		16.1111	18.4495	34.9957	28.0091	25.7731	20.1081		1.99749	1.52392	1.45609	1.36047	0.895095	1.1207		3.90625	4.16667	3.89062	7.69231	9.09091	7.79688
Cerebral Nuclei	Untrained							Trained									6.92151	5.34042	5.02706	8.94961	5.69906	4.29385		18.6831	22.2002	27.3329	17.0065	23.8448	13.6014		1.86236	1.32868	1.2964	1.00623	0.670638	0.509543		4.52727	4.71698	4.76923	9.43396	9.43396	9.63462
AAA	112.668	127.191	4.21628	185.516	160.57	9.83799		215.03	217.373	204.841	15.4597	303.572	192.543				6.5	5.96538	4.10722	7.28651	6.13164	6.78684		53.8742	55.7835	31.4333	43.6751	43.2142	26.6688		1.65203	1.67707	1.19774	1.23329	0.855002	0.941976		3.85	3.74627	3.73134	6.52778	7.93651	8.45763
ACB	135.95	66.1361	125.154	58.7811	97.7806	116.198		118.155	125.985	81.2318	178.123	88.0827	1.95739				6.55043	4.42547	6.61467	7.92438	8.93705	8.85469		18.4823	29.8545	27.1989	24.9467	29.8599	21.3621		1.4389	1.06951	1.31528	1.14863	1.22616	0.979001		4.69811	4.36842	4.62963	7.69231	6.74324	9.24074
CP	76.4567	99.5375	96.1845	90.1661	79.208	158.447		154.535	61.825	152.304	272.093	76.7381	76.7694				6.95698	6.06533	6.66909	9.7719	5.73055	5.11		14.7022	18.0917	24.4831	35.833	40.627	34.2627		2.95322	2.00578	2.20723	1.47651	0.829686	0.672945		2.5	3.1519	2.92941	6.49351	8.19672	8.94643
FS	90.378	104.467	15.1203	232.99	57.0447			143.184	74.5704	36.0825	49.4845	147.079					6.21148	5.77049	6.57922	9.25898	7.16754	7.66648		15.2911	16.1119	19.0393	29.0619	40.7919	21.7386		2.14277	2.03226	1.94836	1.31726	0.996948	0.968719		3.125	3.20513	3.37838	7.23188	7.69231	8.31667
GPe	39.759	108.835	17.6707	266.265	67.4699			63.4538	93.9759	380.321	236.145	497.992					9.23839	8.7886	7.28	11.9437	9.33859	6.39321		13.6484	20.1828	34.3549	26.678	34.5948	23.211		3.28317	2.81379	2.20021	1.95806	1.44986	0.84815		2.76667	3.57143	3.57143	6.09756	6.93056	8.35
isl	159.106	30.6923	70.5571	249.772	51.5067	38.3654		237.425	37.3953	71.4391	83.6102	64.207	46.0385				7.69118	5.6305	5.64481	10.7046	8.74774	7.86863		12.6335	16.9677	9.89831	13.5265	11.2657	10.6321		2.17574	1.77448	1.66749	1.49405	1.0764	0.92389		3.6087	3.57143	4.15	7.8125	8.75439	9.43396
LS	89.8396	92.14	84.3305	96.0751	127.737	109.878		32.9634	163.455	139.481	147.472	171.627	281.505				9.56917	7.48566	6.05467	9.71949	11.7494	12.1548		20.0721	16.7262	12.8919	27.9321	28.8795	17.8706		2.32771	2.08844	1.31505	1.48581	1.45865	1.18735		4.2931	3.6087	5.10204	6.41026	7.67692	10.2041
MA	70.7657	133.411	92.8074	114.269	88.7471			306.264	392.111	306.651	175.174	322.506					7.02262	7.065	6.16982	9.09192	10.5023	10.4052		31.62	20.5446	16.795	19.8084	21.1955	17.0497		2.75878	2.62138	1.94375	1.98369	2.03054	1.40968		2.59375	3	3.50704	4.20168	4.22881	6.66667
MS	55.9246	60.9385	104.135	72.5091	185.644	120.849		64.2168	80.2228	172.273	401.114	106.835	80.9942				8.22345	7.4023	6.59	11.034	13.4615	11.8776		15.0988	15.8447	10.4511	23.3532	23.7405	17.4914		2.69407	2.3449	2.04924	1.65808	1.6772	1.63851		3.24675	3.50704	3.77273	6.31646	8.60345	7.67692
NDB	152.593	69.0628	93.5396	34.1219	133.576	117.106		45.8599	59.1447	156.688	34.5769	185.077	180.892				7.83984	8.17947	6.75912	12.3098	11.7456	12.7675		13.882	16.2059	16.6521	20.5513	28.8054	19.3862		3.31459	2.64235	2.06066	2.04508	1.90961	1.96653		2.40385	3.50704	3.62319	5.95238	5.37634	6.0241
OT	153.564	76.0269	106.225	74.2728	79.8683	110.044		45.5629	169.928	101.162	128.429	91.0369	109.333				6.34164	5.95811	4.64833	9.72088	9.19161	7.97643		14.5122	13.7064	12.0549	12.9834	15.4822	13.5479		1.90114	1.55726	1.89598	1.25544	1.3138	1.01325		3.78788	4.44643	2.87356	8.77193	7.24638	8.47458
sAMY	63.5365	45.8755	91.1049	232.608	66.8749			71.3978	62.8904	53.6291	19.384	54.2752
SF	51.3468	3.367	313.973	93.0135	38.2997			156.987	223.064	64.3939	114.899	324.074
SH	9.44206	30.9013	150.215	331.33	43.7768	34.3348		151.931	168.24	8.58369	137.768	141.631
SI	121.718	70.6818	141.876	50.4723	115.307	99.9444		143.415	130.797	83.7102	166.497	134.593	150.032				Supplemetary Figure 1g							Supplementary Figure 1j
TRS	6.0241	42.1687	105.422	27.1084	319.277			554.217	134.538	129.518	123.494						Male/Female comparison							Total cFos+ cells
	Supplementary Figure 1l																FR1		FR5		FR10			Untrained	Trained
Interbrain	Untrained							Trained									Male	Female	Male	Female	Male	Female		34631	58313
ADP	18.2884	38.687	196.952	71.2779	243.845	30.9496		539.156	375.967	61.4303	48.5346	33.0598					3.51439	1.2274	15.0463	8.51823	29.2416	12.6825		45972	45532
HY	245.217	38.2609	107.391	106.087	64.7826	38.2609		189.275	191.014	127.826	162.609	22.6087	100				4.17848	2.54223	18.7693	11.7398	31.508	18.7752		36643	41558
LPO	88.2012	97.0213	101.199	76.1315	110.019	127.427		129.207	88.6654	168.511	122.553	188.24	176.867				2.49582	0.63337	12.6424	9.18302	26.2205	15.4618		22581	55250
MPO	85.2	153.36	103.68	65.52	95.76			198.24	307.92	123.84	561.6	381.96					1.04153	2.59338	11.8926	10.1338	14.8198	23.7544		30849	74885
PT	208.564	98.3879	27.204	70.2771	107.607			96.7255	271.587	76.6247	261.159	99.7481					0.844671	0.609442	7.00844	4.70435	11.7048	10.8758		39834	43945
PVT	184.486	10.8521	29.7428	35.3698	239.55			178.591	70.1367	246.785	907.556	82.3955	40.5949				2.26671	0.786346	10.7998	9.33702	14.1423	14.6876
SCH	31.7647	60	97.0588	284.118	81.1765	45.8824		75	347.647	12.3529	204.706	441.176					2.00949	1.29068	8.85076	7.32841	11.0444	11.2113
TH	11.5144	116.646	201.752	70.0876				145.682	143.179	535.67	592.741	51.0638					2.46441	2.38634	12.0965	8.98695	21.8737	13.082
																		2.083		7.13105		12.3724

## Sheet: Figure 2 and Supplementary 2
																Supplementary Figure 2a
Figure 2b																cFos+ cells in Secondary Motor Cortex
cFos count	Untrained							Trained									Untrained							Trained
ACCd1	132.773	15.126	146.219	142.857	48.7395	114.286		55.4622	25.2101	203.361	38.6555	23.5294	280.672			MOs1	87.3164	171.429	118.959	71.6956	58.478	92.1228		161.816	111.749	146.595	132.577	117.356	90.1202
ACCd2/3	12.9363	112.731	85.0103	142.3	81.3142	165.708		27.7207	152.772	163.244	345.585	29.5688	219.302			MOs2/3	85.6164	155.023	94.7489	56.621	72.8311	135.16		127.854	157.877	122.603	179.794	146.119	113.242
ACCd5	107.163	119.442	93.7674	81.4884	9.48837	188.651		176.372	101.023	118.326	176.372	191.442	141.209			MOs5	77.8944	125.594	80.1173	118.555	91.8802	105.959		120.685	114.387	88.3606	144.396	117.814	98.6416
ACCd6a	176.257	142.455	71.2274	7.24346	15.6942	187.123		18.1087	158.149	175.05	196.781	222.133	19.3159			MOs6a	113.789	107.709	54.506	52.3344	106.84	164.821		147.231	113.789	170.684	163.084	146.797	112.269
ACCd6b	234.146	43.9024	43.9024	43.9024	29.2683	204.878		131.707	365.854	307.317	570.732	365.854	58.5366			MOs6b	194.702	23.8411	43.7086	31.7881	186.755	119.205		79.4702	154.967	290.066	218.543	230.464	43.7086
ACCv1	22	126	130	108	76	138		326	288	16	224	86	24
ACCv2/3	49.9215	111.146	115.856	78.179	67.8179	177.08		243.014	215.699	127.159	312.716	218.524	182.732			Supplementary Figure 2b			Supplementary Figure 2c
ACCv5	27.5766	111.978	111.142	52.6462	115.32	181.337		163.788	160.446	134.54	241.504	209.749	137.047			VGlut1/PSD95 MOs L2/3			VGluT1 Puncta Area							PSD95 Puncta Area
ACCv6a	35.1791	50.8143	68.4039	56.6775	168.078	220.847		21.4984	261.889	183.713	259.935	418.241	222.801			Untrained	Trained		Untrained			Trained				Untrained			Trained
ACCv6b	82.7586	20.6897	103.448	82.7586	20.6897	289.655		227.586	165.517	103.448	475.862	537.931	227.586			77.3993	105.693		L1	L2/3	L5	L1	L2/3	L5		L1	L2/3	L5	L1	L2/3	L5
																109.566	82.0373		16.3432	31.6926	18.573	15.2684	28.6157	20.1678		8.64685	9.02643	8.83641	8.88945	8.61743	10.2724
																100.768	104.522		14.9301	20.4101	19.6183	17.9816	24.812	22.0051		7.78863	9.05728	8.38379	11.01	10.0039	8.83707
Figure 2e									Figure 2i			Figure 2j				65.8641	78.7142		15.0965	34.2172	18.0122	15.9731	34.8836	18.5215		7.82924	10.6873	8.85634	8.76749	11.1312	9.09269
VGlut1/PSD95 synapses									mEPSC Frequency			mEPSC Amplitude				59.6482	101.055		15.0398	26.8367	18.8536	11.2552	23.4729	22.7662		8.10301	8.77614	10.4748	7.91708	9.79424	8.86317
Untrained				Trained					WT Untrained	WT Trained		WT Untrained	WT Trained			79.5987	99.6329		12.202	28.1791	22.6541	15.4671	27.1249	17.2962		7.35249	9.31661	9.97607	8.01584	9.50755	9.53621
L1	L2/3	L5	DMS	L1	L2/3	L5	DMS		0.492611	1.13636		5.75	5.71			70.9444	58.7398		17.6922	30.8741	24.1781	11.218	22.6551	16.9991		8.0774	9.30378	10.428	7.95552	10.3391	10.6606
86.6752	85.0256	119.548	159.233	82.4795	146.634	108.132	158.994		1.13636	1.5873		6.87	7.12			61.4293	57.9508		20.2201	27.014	26.7418	20.5547	30.7624	25.2297		7.68695	10.2237	7.85275	7.73775	12.0478	7.95359
78.75	108.646	105.801	132.828	66.8204	146.323	117.276	97.3019		1.33333	0.862069		11.47	6.81			67.0475	48.8781		25.3324	25.4602	37.677	22.1729	33.0515	30.7715		8.14874	11.2088	7.70609	7.6412	12.3348	8.25032
78.3197	103.757	129.457	149.551	112.567	139.295	112.053	161.779		0.641026	1.35135		6.87	3.94			101.235	72.7015		21.5018	36.9092	33.1686	20.3945	30.7863	27.1051		8.16974	12.1625	8.06488	7.94109	11.9196	7.77032
89.9625	65.1947	115.961	139.677	92.903	69.6534	144.148	166.585		0.952381	1.42857		12.38	5.79			100.099	73.4785		21.5709	26.5865	26.174	22.9169	21.6523	33.2998		8.42401	9.39568	7.922	8.33171	9.79997	8.57109
54.0181	44.9573	117.193	145.009	101.175	90.1657	115.531	161.194		0.571429	1.6129		7.96	5.66			56.4507	50.1571		21.7302	13.4659	30.5587	23.1385	25.0258	31.4568		8.34712	9.09931	7.74219	7.67263	9.44616	7.64198
91.4806	100.266	119.296	139.259	104.928	152.252	137.896	156.615		0.34965	1.13636		5.65	5.38						23.8495	21.2747	27.2768	21.0905	37.2129	16.088		8.47144	9.78315	7.81811	7.86529	11.0732	8.73704
95.3057	93.2975	167.505	125.524	92.9389	123.827	121.066	129.349		0.512821	1.78571		3.91	4.81						17.4092	15.6533	24.1681	21.5036	17.3954	26.3827		7.27401	10.0404	7.60154	8.02178	9.4559	7.88757
95.7599	68.2907	151.272	112.674	87.8586	96.1903	124.174	114.037		0.735294	0.571429		4.43	4.02						18.1295	14.586	23.5238	19.221	18.7137	27.3633		7.4634	9.3518	8.0091	8.0629	10.3491	8.1928
99.0711	92.9987	175.729	125.237	98.8679	93.3095	132.23	122.727		0.787402	4.7619		3.8	9.03						21.2392	20.4783	19.0099	20.9357	16.1442	22.1116		7.3084	10.1929	7.55208	7.91862	9.42961	8.04494
106.662	100.948	134.43	131.37	116.224	105.371	119.464	128.608		1.6129	2.94118		5.76	8.29						21.5024		26.1562	22.9525		23.3547		8.38662		7.99362	9.18568		8.7058
103.625	86.6274	122.428	124.628	88.9225	122.691	144.65	127.807		0.862069			4.23							19.9476		26.3292	19.4469		22.8758		8.12626		8.45084	8.15181		8.38101
104.677	94.0506	138.745	123.504	89.1257	104.378	148.415	122.464												21.9385		29.4938	20.5123		21.9675		8.23501		8.78506	8.52709		8.21953
78.2241	56.0502	98.4495	84.7268	99.1787	69.1633	162.174	103.542
90.859	55.5004	114.874	97.9713	99.8959	56.1459	180.618	116.117												Supplementary Figure 2d
74.0045	60.0427	79.4314	80.6626	112.1	86.6872	229.508	123.588												VGluT1 puncta number							PSD95 Puncta Area
91.2415		100.948	111.873	107.713		148.762	142.57												Untrained			Trained				Untrained			Trained
94.0028		113.511	85.695	114.133		130.975	126.182												L1	L2/3	L5	L1	L2/3	L5		L1	L2/3	L5	L1	L2/3	L5
90.8351		119.595	104.665	100.936		144.088	130.294												229.15	178.443	273.952	249.65	217.734	264.078		338.142	305.784	321.204	300.082	424.232	327.324
																			236.178	190.109	221.033	248.981	217.842	257.814		303.608	372.843	308.234	239.573	417.502	324.348
																			232.282	168.82	260.074	265.5	237.445	258.878		289.886	361.308	347.597	384.08	383.936	323.093
																			223.101	168.39	274.573	240.553	201.322	281.423		355.176	243.829	327.79	297.572	248.538	343.593
																			171.773	143.753	257.229	241.546	196.767	268.154		224.751	250.021	322.292	340.21	346.892	302.509
																			216.025	175.502	265.668	259.607	242.06	338.118		334.341	338.525	324.145	338.859	398.448	328.376
																			258.316	217.662	336.218	251.527	210	278.076		317.51	283.849	392.842	317.737	275.422	331.735
																			229.174	181.013	303.082	248.67	211.255	277.048		332.452	239.573	378.928	315.622	279.068	320.582
																			258.364	222.575	303.19	262.679	199.72	301.457		345.338	280.395	399.356	329.332	344.25	349.964
																			266.612	223.627	307.637	268.489	235.27	280.275		344.968	238.354	378.211	350.287	299.723	347.908
																			247.725	198.214	290.794	233.62	252.268	302.616		357.65	241.187	368.265	300.692	310.004	366.221
																			248.55	219.742	307.744	257.145	244.618	328.376		350.036	292.061	381.952	301.242	300.62	382.681
																			216.694	179.662	239.92	263.421	180.176	307.697		286.873	227.165	305.389	323.356	294.416	398.795
																			236.848	165.736	252.842	263.002	149.623	369.819		324.42	227.153	334.018	345.84	271.453	405.512
																			232.234	176.697	225.432	278.781	192.667	428.93		273.043	212.857	273.342	335.871	329.799	430.448
																			237.123		246.16	258.878		314.414		330.922		317.893	342.971		360.663
																			237.445		250.367	288.834		307.422		334.508		349.881	344.561		320.678
																			242.693		245.921	277.071		323.344		322.531		355.917	323.726		352.104
																			Supplementary Figure 2f
																			VGAT/Gephyrin synapses
																			Untrained				Trained
																			L1	L2/3	L5	DMS	L1	L2/3	L5	DMS
																			89.819	71.1356	89.3528	40.4628	82.6349	96.7521	97.5769	35.6575
																			68.2309	86.0297	104.319	65.2306	99.2145	120.791	98.7722	59.6961
																			118.041	129.421	124.209	96.7999	88.5759	95.2459	96.4771	37.1636
																			65.5772	72.845	62.3617	73.8849	67.7647	77.5905	99.9556	77.483
																			73.3231	51.3764	68.458	104.725	78.0567	86.3884	86.9023	100.792
																			64.3938	110.307	109.841	112.973	86.0895	94.0625	103.984	64.1308
																			126.947	103.518	107.976	69.0437	109.016	104.988	101.605	76.2756
																			105.992	102.167	120.038	73.3709	78.9413	99.3819	105.741	60.2818
																			111.144	85.707	104.797	66.1629	99.6448	87.0817	112.256	62.7681
																			85.7907	101.773	105.072	41.2637	59.6722	82.5274	85.0017	37.9047
																			81.3559	90.6319	94.9351	55.0581	63.3897	73.4068	71.9724	39.3033
																			92.652	104.725	106.494	39.0881	81.4874	91.4447	87.775	44.3955

## Sheet: Figure 3 and Supplementary 3
Figure 3c						Figure 3d					Supplementary Figure 3c					Supplementary Figure 3d
Untrained VGluT1/PSD95						VGlut1/PSD95					VGluT1 puncta Area					PSD95 puncta Area
L1			L2/3			Untrained KO		Trained KO			Untrained		Trained			Untrained		Trained
WT	KO		WT	KO		L1	L2/3	L1	L2/3		L1	L2/3	L1	L2/3		L1	L2/3	L1	L2/3
95.3057	85.0256		65.0273	38.2992		65.0273	38.2992	41.0246	35.1674		23.6178	20.7347	14.8369	16.0357		11.5289	9.57326	8.40325	7.30189
95.7599	108.646		40.415	37.2473		40.415	37.2473	50.5277	38.1199		20.1625	20.2214	17.947	16.3913		10.6969	10.094	8.36254	7.16641
99.0711	103.757		45.1247	39.4945		45.1247	39.4945	45.2084	44.1325		29.2649	19.1119	14.5687	19.6799		11.2983	11.4748	8.70609	7.35367
106.662	65.1947		63.3897	32.7288		63.3897	32.7288	60.8077	30.0034		22.4912	17.986	21.6675	18.91		10.4005	9.30259	7.3325	6.23237
103.625	44.9573		50.9939	25.0547		50.9939	25.0547	70.9922	31.7128		14.9806	11.8905	19.4816	21.0385		8.93504	8.71421	7.98158	6.2941
104.677	100.266		48.5793	30.1827		48.5793	30.1827	78.0687	45.7821		17.2919	13.2563	20.9362	20.7038		10.4051	9.55365	8.19389	7.03833
86.6752	93.2975		26.1185	34.7012		26.1185	34.7012	109.495	27.6725		18.5013	18.7562	23.4211	20.6199		8.14969	8.57309	7.94587	7.3976
78.75	68.2907		42.8176	33.5178		42.8176	33.5178	80.2084	30.6011		24.0404	24.2621	19.3284	18.8151		8.56465	8.46309	7.92658	7.18518
78.3197	92.9987		33.9601	19.7712		33.9601	19.7712	105.191	30.7326		17.2661	14.0585	19.7579	19.9324		7.353	7.56658	8.54096	7.76319
89.9625	100.948		35.3945	24.0745		35.3945	24.0745	22.915	66.7845		16.4192	13.9984	20.2679	20.008		9.18146	8.7919	7.86568	8.11977
54.0181	86.6274		70.5738	40.8094		70.5738	40.8094	14.2128	50.5396		18.5022	16.4081	17.113	27.0641		9.33315	8.81691	7.40767	8.05932
91.4806	94.0506		80.8539	55.0581		80.8539	55.0581	20.321	81.2005		22.3583	21.0934	19.1948	26.1059		9.72289	9.33407	7.81704	8.12748
91.2415	56.0502
94.0028	55.5004										Supplementary Figure 3e					Supplementary Figure 3f
90.8351	60.0427										VGluT1 puncta number					PSD95 puncta number
78.2241											Untrained		Trained			Untrained		Trained
90.859											L1	L2/3	L1	L2/3		L1	L2/3	L1	L2/3
74.0045											207.227	181.311	135.876	163.668		222.611	169.179	334.724	209.689
											177.976	159.974	150.304	164.612		173.876	163.788	303.238	209.869
Figure 3f											208.518	157.416	144.459	185.985		129.194	171.988	349.175	218.929
cFos counts											207.573	155.683	198.166	203.689		205.864	152.432	252.101	122.859
Untrained		Trained									162.975	94.8395	201.31	238.557		197.927	134.657	289.36	113.332
WT	KO	WT	KO								159.843	105.789	215.152	236.166		214.638	169.609	307.852	162.114
93.0139	2.59714	212.543	23.4347								140.167	148.403	260.193	222.384		142.247	162.915	337.808	245.49
91.5643	19.4484	167.787	13.8917								158.504	144.411	209.044	183.571		179.614	152.958	319.339	215.559
102.678	18.7236	180.381	6.94584								187.671	102.119	243.709	243.351		107.522	111.216	360.663	263.743
147.041	8.6974	175.669	6.70425								147.124	110.451	112.913	132.756		180.487	177.104	170.661	175.538
86.068		152.084									184.324	139.438	100.96	153.508		271.429	198.943	127.305	144.303
79.6356		168.754									190.516	171.139	121.412	156.436		277.621	215.738	159.018	146.909

## Sheet: Figure 4 and Supplementary 4
	Figure 4b
	Lever press/min WT mice																															Supplementary Figure 4a
	Days	Mouse 1	Mouse 2	Mouse 3	Mouse 4	Mouse 5	Mouse 6	Mouse 7	Mouse 8	Mouse 9	Mouse 10	Mouse 11	Mouse 12	Mouse 13	Mouse 14	Mouse 15	Mouse 16	Mouse 17	Mouse 18	Mouse 19	Mouse 20	Mouse 21	Mouse 22	Mouse 23	Mouse 24	Mouse 25	Mouse 26	Mouse 27					Male WT										Female WT
	Day1	0.483333	0.241667	0.033333	1.01482	0.652061	0.058333	0.664187	0.50597	0.529773	0.580248	0.84488	0.4	0.914077	0.592207	0.482393	0.57617	0.504898	0.333333	0.543065	0.426985	0.569346	0.505459	0.499401	0.692713	0	0.375	0.616143				FR1	1.71103	2.00235	1.08186	1.99029	1.8987	1.54176	2.31525	1.22655	3.59833	2.40442	1.08525	1.42558	1.22046	1.79968	2.39728	1.28234	1.21203
	Day2	1.72265	2.13083	1.11297	3.42114	1.92086	1.17316	1.3598	1.6276	1.65017	0.884486	2.2007	1.27324	3.97772	2.70563	1.11607	1.55279	1.24224	1.04319	2.50627	2.06612	1.51057	1.33404	1.40056	2.04499	0.033333	0.826856	3.27439				FR5	9.72571	16.0135	6.37385	13.1602	15.108	9.67925	11.4129	9.54909	16.8016	14.1095	7.1751	8.75461	6.6794	13.8369	9.77662	10.9739	6.7738
	Day3	3.35345	2.50438	3.34672	5.33903	2.56016	4.77555	1.2216	3.8373	3.51617	3.16056	3.90016	2.00642	5.90319	3.91543	1.65728	2.14777	1.91424	4.02253	4.1425	1.35391	1.55618	1.3344	2.10349	2.21533	0.629723	0.909422	5.52486				FR10	11.9955	12.1218	5.67254	20.3286	17.5338	8.04572	14.5078	12.2963	26.4459	18.96	10.8671	15.9531	8.89642	21.5416	16.0276	12.5401	7.81826
	Day4	17.2533	10.8696	14.3143	17.6866	9.15081	13.6761	6.09459	8.3949	13.6463	9.96016	9.30406	8.53825	14.1804	9.05141	6.88705	5.16849	6.18047	13.089	8.82768	10.1502	7.07814	6.8157	5.45852	8.68056	12.7226	12.407	21.7014				Supplementary Figure 4b
	Day5	20.0401	12.2489	17.094	20.145	11.1359	16.3399	7.30354	14.9254	16.1499	8.58222	13.2415	10.3434	18.3419	15.5087	6.32431	9.06454	7.46715	13.9121	10.1502	10.8838	7.43605	7.30567	9.35279	15.8028	15.873	13.2979	22.8311					Male KO									Female KO
	Day6	14.2531	7.85	15.5039	19.976	8.89047	18.0245	5.72344	16.1603	15.528	10.4954	11.6932	9.76562	17.8827	17.7683	8.31393	12.0308	6.39059	14.5096	10.352	11.8878	5.8072	7.73515	11.6659	15.8228	19.7941	15.8932	16.372				FR1	2.42476	3.97525	1.85009	2.91957	3.9744	3.33635	3.48455	1.72457	1.60114	1.1299	0.409162	2.46915	2.95709	0.97908	2.37636	1.53058	1.60561
	Day7	24.8447	24.3784	27.4123	35.1124	12.6839	7.28863	5.23834	11.3327	12.3396	6.44912	8.33333	11.7592	23.0097	22.3015	10.9963	16.8805	9.43396	20.9908	12.5849	12.4938	8.58811	11.0742	12.0482	23.5294	16.3132	14.0056	24.3665				FR5	14.395	17.963	15.8331	15.0401	18.6208	11.2277	17.1163	12.7673	14.6182	7.83845	4.05488	12.6913	17.7419	5.99823	14.0248	7.15418	5.84174
	Day8	23.1054	21.9684	20.2634	29.2398	12.216	13.9938	5.88097	25.6148	17.9404	8.05412	17.301	10.0604	26.8817	17.2295	7.11238	16.0668	8.67604	21.4316	11.8906	11.7647	7.7	12.4162	7.66667	25.9471	20.517	15.0015	24.728				FR10	20.4667	21.1151	19.8047	16.5379	28.5313	16.8	16.7142	18.0036	15.0643	12.6474	11.1496	14.6173	24.1936	8.58046	20.9276	13.7959	9.50268
	Day9	26.5252	21.3538	24.1371	34.2466	11.0865	15.083	5.89831	24.0385	22.3214	9.63391	17.8891	15.0693	29.4464	17.3491	14.4927	14.912	8.57927	22.2025	23.6072	13.3618	7.16667	12.4626	8.03333	24.9128	22.5023	14.1523	29.5508
	Figure 4b																																Supplementary Figure 4c							Supplementary Figure 4d							Supplementary Figure 4f
	Lever press/min KO																																Bout Duration WT							#of presses WT							InterBoutInterval WT
	Days	Mouse 1	Mouse 2	Mouse 3	Mouse 4	Mouse 5	Mouse 6	Mouse 7	Mouse 8	Mouse 9	Mouse 10	Mouse 11	Mouse 12	Mouse 13	Mouse 14	Mouse 15	Mouse 16	Mouse 17	Mouse 18	Mouse 19	Mouse 20												Day4	Day5	Day6	Day7	Day8	Day9		Day4	Day5	Day6	Day7	Day8	Day9		Day4	Day5	Day6
	Day1	0.05	0.931099	0.725479	0.565291	0.840619	0.943931	1.0989	0.602627	0.420097	0.366667	0.375	0.35	0.45683	0.717051	1.28304	0.488043	0.589971	0.491545	0.191667	0.528653												8.73333	8.03621	8.62463	14.6255	10.0457	14.6295		2.65957	2.6383	3.67647	6.0241	3.75188	6.66667		17.3423	20.3083	19.8894
	Day2	1.42816	3.16857	4.39754	2.23015	3.07314	3.93701	3.6023	4.15628	2.31696	2.32883	1.21418	0.308333	2.85225	3.40136	0.258333	3.66838	1.75254	2.13038	2.33863	3.24254												9.39789	8.5449	6.61765	12.0615	11.0065	9.37222		4.09836	4.2931	4.62963	9.09091	8.91071	8.91071		10.0878	10.9175	12.493
	Day3	2.05465	3.1746	6.80272	2.75482	4.84496	7.04225	5.30786	5.69476	2.43665	2.10793	1.8005	0.569152	4.09836	4.75285	1.39587	2.97265	2.24921	2.19491	3.25733	4.61681												10.4865	10.2948	8.264	17.5839	15.42	13.4833		4.16667	4.03226	3.84615	7.35294	6.94444	6.48052		13.3241	11.4969	10.8319
	Day4	6.63333	13.5648	15.6055	12.0598	13.3476	15.9541	9.07441	14.7667	12.0598	12.9333	6.97934	2.73463	12.8337	13.2485	6.70601	13.0412	4.68428	4.54959	7.503	13.1027												8.89296	7.84564	6.53849	13.5502	10.452	10.074		2.21429	3.1519	4.2931	7.93651	7.43284	6.83562		21.5877	15.5842	15.4642
	Day5	6.91667	15.9439	18.0897	17.8955	14.881	20.8681	9.72763	16.372	11.5101	14.3431	7.25268	3.73134	14.7493	19.685	5.75772	13.1096	8.14863	6.52401	12.3885	16.4799												12.3381	9.67911	9.9618	12.5205	8.32725	12.416		3.04878	3.16456	3.42466	4.74286	4.6729	9.07273		13.4415	11.9194	13.1242
	Day6	7.28333	13.6761	20.1939	17.5439	16.8919	19.0404	14.881	20.2102	14.7319	16.5783	9.28333	5.69865	10.491	20.2922	5.53097	15.9236	8.62962	6.45161	11.3379	16.5017												8.19644	7.92214	7.8888	15.5118	12.5466	10.7369		3.67647	4.36842	4.61111	8.62069	7.35294	6.83562		14.2252	16.2125	16.2202
	Day7	14.4167	20.9205	20.6612	20.0562	16.129	29.994	19.5084	20.4248	19.4175	17.4216	13.5245	10.2145	12.5219	25.3421	8.01667	16.1134	13.587	11.0132	11.4732	18.8537												8.82962	7.7614	8.107	14.8742	14.8596	12.557		3.90625	4.2931	4.23729	8.19672	7.33824	7.8125		18.5608	15.9842	21.8979
	Day8	15.1667	22.9358	16.7504	15.9388	17.319	24.9626	15.2765	17.2891	15.0466	12.3153	11.1657	10.3907	13.587	21.7675	8.67002	20.284	13.3583	8.28333	13.8045	15.006												9.38164	9.11965	6.69095	13.3441	14.4391	14.7268		2.71739	3.07407	2.92941	5.7907	5.83544	5.18072		16.541	18.1549	25.4457
	Day9	16.05	17.5439	25.9336	23.4192	16.1655	30.6373	15.6152	12.4285	19.5465	15.4559	13.2521	12.8436	17.7431	25.4712	9.05469	26.3852	14.4425	9.2115	15.6152	21.8341												11.5652	9.81229	8.01163	14.8214	9.16113	10.018		4.31034	4.2931	4.62963	9.07273	7.8125	8.33333		27.7314	27.4551	28.7926
																																	7.69227	8.26875	7.32246	14.3706	11.6639	9.21419		2.39423	3.50704	3.67647	5.60674	4.14414	3.7874		21.3228	15.9737	12.8494
	Figure 4e																																10.5639	9.84163	7.63426	13.6464	10.6242	9.12766		3.90625	5.1875	5.20833	11.1111	11.6047	10.4167		18.6724	10.8815	12.2617
	Cumulative Reward WT mice																																12.8827	12.788	17.4255	13.4766	12.2066	14.0751		4.98	5.31915	7.54545	4.99	5.68182	7.14286		10.18	8.80826	8.66781
	Time (sec)	Mouse 1	Mouse 2	Mouse 3	Mouse 4	Mouse 5	Mouse 6	Mouse 7	Mouse 8	Mouse 9	Mouse 10	Mouse 11	Mouse 12	Mouse 13	Mouse 14	Mouse 15	Mouse 16	Mouse 17	Mouse 18	Mouse 19	Mouse 20	Mouse 21	Mouse 22										8.33603	9.60404	9.5405	14.0126	12.077	12.2037		3.73134	5	5.68182	6.94444	7.93651	8.60345		10.3691	9.47755	8.40395
	0	3	4	3	3	3	5	2	4	2	5	4	6	5	5	4	3	5	3	4	3	3	3										9.71706	6.97566	5.3862	11.4018	12.5648	13.2946		4.80769	4.31034	4.80769	7.56061	7.79688	8.60345		13.8467	13.1812	13.0773
	300	8	9	7	6	8	9	5	8	6	10	7	11	11	10	8	7	10	5	7	7	6	5										11.5256	9.91712	7.72475	15.4682	15.5166	16.6049		3.47222	3.22078	2.92941	4	4.26496	4.79808		25.5989	19.8587	25.463
	600	12	11	9	7	12	12	8	9	9	12	9	13	12	12	10	8	11	5	10	9	8	8										9.48123	8.48429	5.71667	11.4081	9.76155	10.6369		3.70149	5	4.54545	7.69231	7.92063	8.45763		18.5814	11.9531	11.3854
	900	13	13	11	8	14	13	9	10	11	14	11	16	14	15	11	9	14	6	11	10	9	9										9.16944	9.1522	6.86943	12.9265	12.836	12.1142		4.15	4.88235	4.62963	8.91071	8.60345	9.09091		9.85678	9.2022	11.2692
	1200	14	15	13	9	15	13	10	11	12	16	12	17	15	15	13	10	15	8	12	11	11	9										8.80448	7.71724	7.51094	12.1103	13.1316	15.1937		3.52113	3.42466	3.67647	4.71698	4.90196	6.93056		13.9009	17.9056	15.3054
	1500	14	17	14	10	15	13	11	11	13	17	13	18	17	16	14	11	17	8	13	11	11	10										11.1778	18.7356	11.3941	15.3947	18.2408	15.1936		3.52113	6.57895	4.80769	6.31646	8.75439	7.69231		13.9277	12.9684	15.2686
	1800	15	17	14	11	16	14	11	12	13	18	14	19	17	17	15	12	19	8	14	11	12	10										9.10593	11.0706	9.80407	18.0949	14.3142	24.8388		3.13924	4.03226	3.83077	6.25	5.68182	11.3409		15.525	14.4231	15.3569
	2100	16	17	15	11	16	15	11	12	15	19	14	19	18	18	16	13	20	8	15	11	13	11										10.336	18.1296	14.6666	18.8419	15.2661	26.9589		4.62963	8.58621	7.57576	11.881	11.3864	17.8571		11.0264	10.8393	11.0884
	2400	17	17	15	12	16	15	12	12	16	20	15	20	18	19	16	14	21	9	16	11	13	11										10.1997	5.1512	4.56078	9.81346	8.94077	7.33039		6.41026	4.98	4.69811	9.41509	9.59615	9.59615		8.00789	7.88	12.7425
	2700	18	17	16	12	17	15	13	12	17	20	15	20	19	20	16	15	22	10	18	12	13	11										9.43273	10.138	13.3468	13.1845	11.2005	11.6924		3.71642	5.29787	7.75	9.25926	7.93651	8.18033		17.0564	10.6013	13.6165
	3000	18	18	17	12	17	16	13	13	18	21	16	21	19	20	16	15	24	10	18	13	13	12										6.0405	3.57699	3.79032	7.4499	7.22155	6.05495		4.90196	5.31915	5.10204	9.59615	10.101	9.50476		10.8298	12.4065	17.8838
	3300	18	19	17	13	17	16	14	13	19	22	17	22	19	21	17	15	24	10	19	13	13	12										7.38404	4.96291	5.2402	11.1194	7.74263	7.09398		4	4.23729	4.4434	9.88119	9.99	10.4167		15.678	16.1933	26.8391
	3600	19	19	17	14	17	16	14	13	19	23	17	23	20	21	17	15	25	10	20	13	13	13										11.4157	6.6792	5.43725	11.738	7.24303	6.89684		6.84932	6.49351	5.20833	11.3523	8.45763	9.61538		18.0797	16.4492	15.0816
	Figure 4e																																8.36378	4.67808	2.93032	5.91548	4.1657	3.98979		5.25263	5.95238	5.0404	10.4062	9.52381	10.2887		10.0053	13.4436	12.4806
	Cumulative Reward KO mice																																Supplementary Figure 4c							Supplementary Figure 4d							Supplementary Figure 4f
	Time (sec)	Mouse 1	Mouse 2	Mouse 3	Mouse 4	Mouse 5	Mouse 6	Mouse 7	Mouse 8	Mouse 9	Mouse 10	Mouse 11	Mouse 12	Mouse 13	Mouse 14	Mouse 15	Mouse 16	Mouse 17	Mouse 18	Mouse 19													Bout Duration KO							#of presses KO							InterBoutInterval KO
	0	5	4	6	3	4	4	4	5	4	6	3	4	5	5	3	5	4	5	6													Day4	Day5	Day6	Day7	Day8	Day9		Day4	Day5	Day6	Day7	Day8	Day9		Day4	Day5	Day6
	300	9	8	9	6	9	8	8	9	9	10	6	7	9	10	7	8	9	9	9													6.40836	8.83709	7.97414	15.2072	13.4102	13.8334		2.26364	3.03659	3.73134	7.23188	5.31915	6.65333		15.5099	19.2062	17.3118
	600	11	10	12	8	12	10	10	12	11	13	8	10	11	12	10	10	12	12	12													4.62683	4.34721	6.62875	11.2239	10.7453	9.97056		1.68919	1.91538	2.71739	4.62963	5.94048	5.55556		34.9188	28.5298	24.2013
	900	13	12	14	10	14	11	12	15	12	14	9	12	12	14	11	13	14	14	14													7.88571	7.72212	5.95415	8.13722	6.82736	6.16061		3.66176	3.84615	4.52727	8.18033	8.60345	9.25926		16.5531	16.6694	16.3124
	1200	15	13	15	12	16	13	13	15	14	15	10	14	12	16	13	14	15	16	15													11.2312	8.44065	7.5913	19.4112	13.9162	19.6495		4.2931	5.43478	5.34043	11.6047	8.33333	12.475		9.24737	8.16022	8.34957
	1500	16	14	17	13	17	13	14	16	15	16	12	16	15	17	14	15	17	18	16													9.56228	9.68431	8.76966	13.6804	13.1943	13.5521		2.68817	3.07407	2.96429	5.5814	6.01205	5.80233		18.1916	25.296	26.2541
	1800	17	15	18	14	19	14	15	17	16	17	12	16	16	18	16	16	18	19	17													10.4775	7.22306	7.17311	14.0823	12.3744	12.7956		5.1875	5.10204	5.31915	9.09091	9.59615	8.04839		13.5977	11.8908	16.5413
	2100	18	16	19	16	20	15	15	17	18	17	12	17	17	19	17	17	19	20	18													9.2184	14.9723	13.5811	23.3189	15.4832	13.7796		4.61111	6.88889	7.14286	13.1316	8.77193	9.78431		9.24679	8.36371	7.75382
	2400	18	17	20	17	21	15	16	17	18	17	12	19	19	20	18	18	20	22	19													17.4895	16.6513	15.5216	20.5198	22.232	18.7608		6.07317	6.57895	6.75676	9.07273	12.1951	12.8205		12.3778	11.3327	9.82167
	2700	18	17	21	17	22	16	17	17	19	18	12	20	20	20	19	18	20	24	19													9.32305	10.6633	12.0863	12.8416	16.7092	12.8008		2.77778	3.875	5	7.24638	9.09091	9.07273		28.8797	17.4194	23.788
	3000	19	18	22	18	22	17	17	17	19	18	13	20	20	21	20	19	21	25	20													8.56833	18.6539	26.3523	23.4769	15.6981	13.3706		4.23729	8.06452	10.4167	10.1837	7.57576	8.60345		13.3653	10.2433	11.2265
	3300	19	19	23	19	23	17	18	18	20	19	13	22	21	22	21	20	21	26	21													10.546	10.5904	15.1641	22.4024	17.1281	13.8192		4.61111	5	6.41026	8.18033	7.24638	6.32911		11.604	10.5661	8.49868
	3600	19	19	23	19	23	17	18	18	21	19	13	22	21	22	21	20	21	26	22													24.8162	12.9374	6.41891	11.9621	11.0636	7.34667		11.3182	8.03226	5.08163	10.4167	8.89286	9.59615		19.6781	10.423	9.59292
																																	7.64786	9.72093	9.46887	14.8695	11.5276	11.1954		1.95312	2.68817	2.80899	4.22881	3.42069	3.7594		22.5272	19.2121	20.632
	Figure 4f					Figure 4g																											9.30907	8.68778	8.7032	17.3466	13.0634	15.6312		3.90625	4.16667	4.78846	8.75439	6.0241	7.23188		18.2152	18.0666	10.8588
	Breakpoint					Extinction WT mice																											15.1318	22.2678	39.5547	30.3235	15.279	12.8984		5.92857	8.06452	15.5625	13.1316	7.44776	5.61798		10.0961	10.2127	8.86533
	WT	KO				Time (min)	Mouse 1	Mouse 2	Mouse 3	Mouse 4	Mouse 5	Mouse 6	Mouse 7	Mouse 8	Mouse 9	Mouse 10	Mouse 11	Mouse 12	Mouse 13	Mouse 14	Mouse 15	Mouse 16	Mouse 17	Mouse 18	Mouse 19	Mouse 20	Mouse 21	Mouse 22					7.45851	7.14051	9.26135	10.3953	11.4685	13.1937		2.62105	3.62319	3.73134	4.4955	5.85882	7.33824		15.7051	11.3909	12.5555
	61	106				3	1.46928	1.27337	0.979519	1.19501	0.783615	0.666073	0.607302	0.313446	1.03829	1.54764	1.50846	1.54764	0.979519	1.2146	0.333037	0.568121	0.783615	0.548531	0.587711	1.4301	0.881567	1.74354					9.44963	7.57455	6.08673	13.4407	11.4168	12.2845		4.03226	4.08197	4.38596	7.67692	8.06452	9.59615		11.5064	14.041	12.2932
	81	116				6	0.685663	0.568121	0.372217	1.03829	0.430988	0.215494	0.352627	1.44969	0.940338	1.03829	0.411398	0.705254	0.607302	0.470169	0	0.0783615	0.548531	0.548531	0.666073	0.450579	0.372217	0.705254					11.2606	11.3625	11.6657	16.1261	11.9435	10.3684		4.88235	5.7907	6.94444	8.47458	6.94444	7.02817		12.2414	13.9293	13.6043
	81	101				9	1.60641	0.352627	0.881567	0.822796	0.372217	0.744435	0.372217	0.861977	0.646483	0.293856	0.0195904	0.293856	0.274265	0.607302	0.52894	0.215494	1.13624	0.274265	0	1.0187	0	0					10.7776	10.6918	7.836	17.3538	13.5454	13.0387		4.38596	5.1875	4.69811	8.18033	6.17284	8.31667		10.4925	8.8034	9.66942
	71	106				12	0.881567	0.254675	0.333037	0.274265	0.568121	0.293856	0.411398	1.0187	0.352627	0.254675	0.626892	0.352627	0.372217	0.333037	0.254675	0.0783615	0	0	0.0783615	0.450579	0.293856	0.274265					5.87912	5.36571	6.34677	11.4027	8.27615	6.49893		2.72603	3.77273	3.54472	7.26891	7.58333	9.08491		21.0414	28.2787	24.14
	46	101				15	1.2146	0.685663	0.0783615	0.0979519	0.391808	0.0391808	0.176313	0.0979519	0.940338	0.470169	0.137133	0.313446	0.293856	0.764025	0.0391808	0.0391808	1.17542	0.215494	1.29297	0.52894	0.117542	1.35174
	61	126				18	0.430988	0.274265	0.117542	0.195904	0.568121	0.117542	0.254675	0.48976	0.215494	0.391808	1.07747	0.117542	0.52894	0.959929	0.0783615	0.176313	0	0.430988	0.235085	0.117542	0.626892	0.156723
	61	91				21	0.254675	0.372217	0.313446	0.0979519	0.52894	0.235085	0.0979519	0.724844	0.333037	0.333037	0.548531	0.117542	0.0587711	0.137133	0.0783615	0.137133	0	0.333037	0.0195904	0.0783615	0.0979519	0.0195904					Supplementary Figure 4g			Supplementary Figure 4h			Supplementary Figure 4j			Supplementary Figure 4i				Supplementary Figure 4k
	61	91				24	0.979519	0.117542	0.117542	0.254675	0.0979519	0.195904	0.0783615	0.959929	0.52894	0.0979519	0.137133	0.254675	0.274265	0.333037	0.0391808	0.0979519	0.156723	0.274265	0.274265	0.607302	0.137133	0					Bout Duration PR			#of presses PR			IBI PR			Bout IPI PR				Food Consumption
	91	86				27	0.548531	0.195904	0.137133	0.0587711	0.156723	0.195904	0.215494	1.48887	0.666073	0.176313	0.607302	0.0195904	0.195904	0.548531	0.195904	0.254675	0.705254	0.215494	0.48976	0.666073	0.274265	0.391808					WT	KO		WT	KO		WT	KO		WT	KO			Chow WT	Chow KO	Pellet WT	Pellet KO
	91	91				30	0	0.137133	0.0391808	0.0195904	0.0587711	0.137133	0.0587711	0.548531	0.254675	0.0391808	0.685663	0.0979519	0.195904	0.0195904	0.391808	0	0.646483	0.254675	0.0587711	0.0587711	0.0783615	0.0587711					26.2053	30.7262		9.60494	7.77586		27.8595	43.3958		1.77286	2.69923			0.4	0.3	0.4	0.4
	81	96				3	0.764025	0.254675	0.293856	0.293856	0.254675	0.254675	0.195904	0.0979519	0.215494	0.470169	0.352627	0.372217	0.372217	0.646483	0.235085	0.235085	0.215494	0.391808	0.215494	0.176313	0.156723	0.235085					23.7726	24.95		14.0185	11.3182		46.2515	15.3582		1.55078	2.00811			0.5	0.4	0.6	0.7
	111	101				6	0.430988	0.195904	0.176313	0.195904	0.470169	0.195904	0.195904	0.235085	0.450579	0.117542	0.0783615	0.372217	0.979519	0.979519	0.137133	0.274265	0.176313	0.450579	0.0587711	0.352627	0.0587711	0.0195904					27.4724	27.6358		7.53165	18.3968		30.3873	30.6352		2.39533	1.59553			0.4	0.5	0.6	0.5
	96	106				9	0.195904	0.391808	0.0783615	0.156723	0.215494	0.117542	0.0783615	0.313446	0.450579	0.117542	0.0587711	0.293856	0.0391808	0.52894	0.117542	0.117542	0.117542	0.0783615	0.313446	0.176313	0.0783615	0.176313					28.4862	16.8418		18.8902	10.5948		20.1226	15.9608		1.41778	1.72623			0.6	0.6	0.6	0.6
	101	91				12	0.646483	0.156723	0.117542	0.0195904	0.117542	0.117542	0.0587711	0.607302	0.48976	0.0979519	0.254675	0.176313	0.0979519	0.235085	0.195904	0.0783615	0.215494	0.391808	0.52894	0.176313	0.176313	0.156723					13.2197	40.4691		5.88636	17.8769		70.1137	20.5644		2.10505	2.15875			0.5	0.4	0.5	0.6
	66	111				15	0.666073	0.254675	0.0587711	0.0783615	0.0783615	0.137133	0.0783615	0.333037	0.0587711	0.0783615	0.176313	0.0783615	0.176313	0.176313	0.215494	0.568121	0.176313	0.274265	0.117542	0.0195904	0.0195904	0.0391808					32.188	23.086		18.6538	12.2941		40.8482	25.4062		1.71124	1.4949			0.7	0.6	0.6	0.5
	81	111				18	0.391808	0.235085	0.156723	0.0979519	0.0391808	0.0783615	0.0195904	1.25378	0.215494	0.0195904	0.156723	0.0587711	0.195904	0.235085	0.195904	0.0979519	0.411398	0.156723	0.352627	0.333037	0.0783615	0					17.8751	22.7548		5.98611	11.1619		39.8994	17.4159		2.60539	1.89322			0.4	0.4	0.7	0.5
	76	81				21	0.0195904	0.0195904	0.0783615	0.137133	0.215494	0.117542	0.0783615	0.215494	0.176313	0.176313	0.587711	0.117542	0.137133	0.293856	0.195904	0.0783615	0.0391808	0.156723	0.0587711	0.333037	0.117542	0.137133					16.2342	29.5828		7.14516	22		28.9051	17.3732		2.42888	1.3516			0.4	0.5	0.5	0.6
	66	86				24	0.215494	0.215494	0.0391808	0.0587711	0.117542	0.0391808	0.0391808	0.822796	0.568121	0.0783615	0.0979519	0.0195904	0.0783615	0.411398	0.52894	0	0.0783615	0.254675	0.0783615	0.235085	0.0587711	0.0195904					11.396	32.6139		4.07767	16.4583		27.6151	25.7172		2.43674	1.52103			0.5	0.5	0.5	0.6
	61	101				27	0.0587711	0.137133	0.0587711	0.0783615	0.0195904	0.0391808	0.0783615	0.117542	0.0979519	0.430988	0.0195904	0	0.0587711	0.215494	0.254675	0	0.137133	0.0783615	0.117542	0	0.0391808	0					20.5684	25.65		16.0175	8.63303		44.7252	18.1986		1.36527	2.38007				0.4		0.5
	91					30	0.117542	0.117542	0.235085	0.156723	0.156723	0.0587711	0	0.333037	0.235085	0.0391808	0.0195904	0.176313	0.0587711	0.372217	0	0	0.137133	0.0587711	0	0.235085	0.0587711	0					28.5558	16.2232		15.4426	9.89691		35.9477	23.5413		1.83927	1.65724				0.6		0.4
	111																																21.0902	27.2684		9.04651	21.7344		27.77	30.5276		1.542	1.36193				0.5		0.3
	96					Figure 4g																											21.3627	31.6207		6.35135	11.9125		35.3723	20.5127		2.52868	2.60375
						Extinctiond KO mice																											16.5397	29.7499		9.08235	13.5612		29.9688	15.2524		1.86047	2.35503
						Time (min)	Mouse 1	Mouse 2	Mouse 3	Mouse 4	Mouse 5	Mouse 6	Mouse 7	Mouse 8	Mouse 9	Mouse 10	Mouse 11	Mouse 12	Mouse 13	Mouse 14	Mouse 15	Mouse 16	Mouse 17	Mouse 18	Mouse 19								21.2125	18.7782		10.4603	6.47826		40.5768	18.38		2.16061	2.84519
						3	1.3733	0.613946	0.920918	0.710884	0.920918	1.2602	0.517007	0.678571	0.77551	2.13265	1.53486	0.694728	1.08248	0.985544	0.920918	1.24405	0.468537	1.09864	1.06633								23.9559	13.7021		8.91071	7.2605		45.828	18.8914		2.55983	1.8432
						6	0.581633	0.242347	1.17942	0.242347	0.420068	0.54932	0.484694	0.339286	0.646259	0.630102	0.791667	0.565476	1.01786	0.533163	0.403912	1.01786	0.694728	0.452381	0.662415								17.5342	22.4949		6.13235	13.371		41.5934	36.9841		2.36495	2.01049
						9	0.54932	0.210034	0.484694	0.258503	1.30867	0.937075	0.436224	0.0646259	0.581633	1.38946	1.32483	0.77551	0.517007	0.565476	0.678571	0.290816	0.355442	0.969388	0.565476								36.9251	15.9868		17.1698	10.2897		38.4317	20.1894		1.87132	1.52143
						12	0.597789	0.258503	0.0646259	0.22619	0.581633	0.888605	0.355442	0.129252	0.856293	1.45408	0.210034	0.387755	0.710884	0.646259	0.145408	0.339286	0.145408	0.759354	0.969388								27.5393	26.3932		14.8889	9.86735		16.8757	22.5171		1.89975	1.96492
						15	0.403912	0.177721	0.452381	0.145408	0.888605	0.387755	0.323129	0.129252	0.630102	0.856293	1.34099	0.145408	0.403912	0.646259	0.50085	0.355442	0.54932	0.920918	0.403912								20.8382			18.9286			33.449			0.974485
						18	0.371599	0.22619	0.727041	0.129252	0.484694	0.856293	0.533163	0.242347	1.0017	0.727041	0.452381	0.0646259	0.355442	1.1148	0.355442	0.306973	0.678571	0.920918	0.27466								20.8362			14.5373			35.4617			1.80657
						21	0.27466	0.129252	0.113095	0.436224	0.565476	0.581633	0.387755	0.27466	0.436224	0.727041	0.22619	0.145408	0.452381	1.01786	0.533163	0.420068	0.22619	0.113095	0.27466								27.4286			15.0779			23.4053			1.87961
						24	0.339286	0.22619	0.727041	0.0646259	0.355442	0.791667	0.420068	0.113095	0.759354	0.646259	0.161565	0.323129	0.387755	0.597789	0.290816	0.533163	0.145408	0.0646259	0.0161565
						27	0.290816	0.129252	0.50085	0.242347	0.323129	0.613946	0.290816	0.290816	0.145408	0.468537	0.710884	0.242347	0.452381	0.306973	0.193878	0.306973	0.743197	0.0161565	0.242347
						30	0.791667	0.210034	0.759354	0.27466	0.403912	0.258503	0.129252	0.27466	0.484694	0.54932	0.581633	0.371599	0.242347	0.710884	0.193878	0.597789	0.387755	0.0161565	0.387755
						3	0.82398	0.177721	0.613946	0.339286	0.468537	0.581633	0.403912	0.129252	0.161565	0.50085	0.290816	0.339286	0.323129	0.403912	0.27466	0.27466	0.258503	0.339286	0.323129
						6	0.678571	0.50085	0.242347	0.145408	0.436224	0.258503	0.113095	0.161565	0.22619	0.484694	0.27466	0.193878	0.145408	0.113095	0.339286	0.27466	0.533163	0.355442	0.339286
						9	0.290816	0.258503	0.339286	0.258503	0.258503	0.387755	0.129252	0.0807823	0.193878	0.387755	0.0484694	0.22619	0.242347	0.161565	0.0323129	0.339286	0.27466	0.258503	0.0969388								Supplementary Figure 4n		Supplementary Figure 4o
						12	0.371599	0.0807823	0.0646259	0.161565	0.0807823	0.27466	0.177721	0.0484694	0.0969388	0.145408	0.436224	0.0807823	0.484694	0.50085	0.0646259	0.290816	0.452381	0.145408	0.339286								Total Distance		%Time spent in the center
						15	0.210034	0.0484694	0.403912	0.22619	0.177721	0.27466	0.0484694	0.113095	0.258503	0.113095	0.145408	0.145408	0.0969388	0.290816	0.161565	0.436224	0.258503	0.468537	0.210034								WT	KO	WT	KO
						18	0.77551	0.145408	0.0807823	0.177721	0.436224	0.258503	0.113095	0.129252	0.177721	0.371599	0.22619	0.0969388	0.323129	0.662415	0.161565	0.371599	0.210034	0.210034	0.193878								105739	88219.3	33.4074	18.4209
						21	0.193878	0.0807823	0.258503	0.161565	0.129252	0.290816	0.0807823	0.177721	0.22619	0.371599	0.517007	0.210034	0.27466	0.306973	0.113095	0.387755	0.22619	0.290816	0.145408								118527	63665.2	43.8495	26.103
						24	0.113095	0.0969388	0.22619	0.242347	0.22619	0.258503	0.0807823	0.129252	0.371599	0.290816	0.242347	0.0969388	0.27466	0.54932	0.210034	0.517007	0.403912	0.22619	0.129252								79323.2	82614.4	29.5619	26.1408
						27	0.161565	0.113095	0.22619	0.161565	0.145408	0.22619	0.161565	0.339286	0.0161565	0.452381	0	0.193878	0.517007	0.517007	0.210034	0.306973	0.22619	0.306973	0.177721								104691	29087.7	54.9961	6.29882
						30	0.258503	0.0646259	0	0.161565	0.0969388	0.452381	0.306973	0.0807823	0.371599	0.129252	0	0.452381	0.210034	0.484694	0.210034	0.210034	0.0323129	0.484694	0.129252								101698	83742.2	46.0217	24.7097
																																	93655.2	67464.5	33.9874	18.2131
						Figure 4h																											92921.1	63886.8	34.7563	12.4599
						Omission WT																											95111.9	73593.4	47.9184	17.2465
						Time (min)	Mouse 1	Mouse 2	Mouse 3	Mouse 4	Mouse 5	Mouse 6	Mouse 7	Mouse 8	Mouse 9	Mouse 10	Mouse 11	Mouse 12	Mouse 13	Mouse 14	Mouse 15	Mouse 16	Mouse 17										136204	61220.1	38.984	21.0364
						5	20.8	12	17.8	13.2	36.6	32.6	12.4	26.6	9.8	26	23.4	17	16.4	29.4	19.4	32.2	21.6										104142	89052.4	48.0228	29.423
						10	5.4	8.4	15.8	0	16.8	13.6	6.6	26.2	15.8	11.6	14.4	16.2	13.4	34	0	6.4	10.6										86702.4	80585.9	34.0196	25.8908
						15	9.6	14.4	4.8	0.4	0	0	0.2	15.8	0	5.6	0	19.6	10.4	12	0	0	8.6										86137.9	76647.6	37.2785	36.6518
						20	0.2	0	0.6	0.4	0.2	0.4	0.6	6.8	6	0.4	0	14.4	0	13.2	3.2	0	7										113793	81979.4	42.3351	36.3485
						25	0	0	0	1.2	0	0.4	0	14.8	10.2	0	0.6	0.2	0	12.8	0	0	0.8										103076	90534.5	46.0506	30.4786
						30	0	0	0	0	0	0	0	8.6	0.6	0	0	0	0	4.6	0	0	1.8										107581	70587.9	42.164	17.9465
						35	1.8	1	5	4.2	4.2	0.2	2	6.4	2	2	5.4	1.2	2.2	4.2	10.8	4.2	1.2										85803.2	84419.7	39.2296	31.8352
						40	3	0.4	3.2	4.4	3	1.4	0.8	1.2	1.6	0	0	0.4	0	2.6	0	1.8	3.2										91474.3		51.0828
						45	3	0	0	2.6	2.4	4.4	3	4.2	1.4	2.4	0	0.8	0.2	8.4	3	0	3.4										57512.2		31.3574
						50	2.2	0	0	0.4	0	0.2	0	7.4	1.4	0.8	0	0	0	4	3.8	0	0										55003.6		47.4806
						55	0	0	0	1	0	0	0	1.2	0	0	0	0	0	3.2	0.2	0	0.2										106491		54.2594
						60	0	0	0	0	0	0	0	0	0	0	0	0	0	0	0	0	0.8										87621.6		30.9019
																																	45901.6		18.1865
						Figure 4h											Figure 4j																91495.7		39.9618
						Omission KO											Devaluation test																76547.5		35.5418
						Time (min)	Mouse 1	Mouse 2	Mouse 3	Mouse 4	Mouse 5	Mouse 6	Mouse 7	Mouse 8			Valued WT	Devalued WT	Valued KO	Devalued KO													106028		33.9363
						5	17.4	22.4	17.8	12	11	18	31	27.2			30.05	13.6772	19.9668	10.2829
						10	15.8	0	0.2	10.2	25.2	16.8	24.8	17.8			29.0516	17.8702	20.6656	5.19136
						15	0	0.6	5.6	10.2	0	3.2	0.2	26.8			13.3777	7.78703	21.2646	7.78703
						20	3.2	0	0	1.4	0	1.6	0	10			21.5	33.7	16.4726	11.0815
						25	0	0	0	0	6.6	1	4.4	0			14.17	7.68	10.56	9.97
						30	0	0	0	0	0	2.6	0.2	0			29.35	17.97	20.53	17.14
						35	4.8	0.2	0	0.2	2.4	1.8	1	0.2			23.56	15.47	6.98	12.36
						40	0	0	0	0	2	2	1.8	1.2			17.9	6.7
						45	0	0.2	0	3.2	3.4	4.4	0.2	0			28.3	24.12
						50	0.6	0.2	0	0.6	0.8	0.4	3.4	0.2			17.34	13.16
						55	0	0	0	0	0	0	1.2	0.2
						60	0	0	0	0	0	0	5	0.2
[truncated: 9 more columns]

## Sheet: Figure 5 and Supplementary 5
Figure 5b																												Supplementary Figure 5a							Supplementary Figure 5b							Supplementary Figure 5d							Supplementary Figure 5c
	Lever press/min a2d1(+/+)												Lever press/min a2d1(f/f)															Bout Duration a2d1(+/+)							#of presses a2d1(+/+)							InterBoutInterval a2d1(+/+)							Bout IPI a2d1(+/+)
Day1	0.133333	0.471609	0.375	0.125	0.266667	0.51036	0.108333	0.3	0.43554	0.383333	0.141667	0.05	0.291667	0.025	0.42398	0.016667	0.458421	0.025	0.478469	0.041667	0.640041	0.066667	0.208333	0.479754				Day4	Day5	Day6	Day7	Day8	Day9		Day4	Day5	Day6	Day7	Day8	Day9		Day4	Day5	Day6	Day7	Day8	Day9		Day4
Day2	0.208333	3.19081	0.911245	0.605107	1.2525	1.87406	0.701951	1.1655	2.83768	1.79727	1.08578	0.96432	2.1901	0.902039	3.6846	0	2.079	0.233333	2.79018	0.534759	2.54065	0.570581	0.84631	1.61134				5.6259	5.54089	5.85551	7.1828	9.0465	9.39607		2.0274	2.14286	3.0597	3.78378	6.08333	5.10811		45.719	85.17	42.6106	85.519	145.207	87.4481		2.78276
Day3	0.366667	5.80046	1.90986	1.25219	1.47842	3.81098	2.32775	1.7618	5.01504	1.17233	1.76803	2.62467	2.27998	2.55363	4.84496	0.965065	3.1506	1.51837	2.25022	3.3289	1.66945	2.18818	1.07712	4.15973				7.20712	7.93196	6.9837	12.4911	9.83035	6.41869		2.86207	3.67647	3.04878	6.25	8.21311	7.67692		18.3488	13.2521	16.0198	15.5127	14.4373	14.6747		2.56648
Day4	2.46667	9.69744	4.74203	5.00701	3.66667	10.3648	7.44712	4.83559	13.9509	3.65	1.775	2	5.84522	4.85248	12.4254	10.5352	11.4416	9.07441	11.0767	15.9439	8.55578	6.00528	4.71431	7.84437				5.69067	8.442	8.69149	15.801	12.8419	11.3182		2.2844	3.96825	3.77273	8.06452	8.47458	11.1111		25.3513	21.0827	22.2068	23.0025	17.2538	23.7309		2.552
Day5	1.375	11.8371	7.33138	6.12445	6.36456	11.3533	11.1458	8.61475	18.797	4.67115	5.89345	11.5207	9.37383	7.16743	13.1787	4.99002	15.1515	10.4734	13.6986	19.305	8.04376	5.38793	8.45452	11.2461				7.51492	10.3395	9.94342	13.6152	12.6575	12.2414		3.73134	6.09756	6.41026	8.75439	7.8125	7.67692		9.38591	9.13	10.1416	13.0243	13.3146	21.4941		2.41932
Day6	3.41667	14.6628	14.7754	3.51667	3.46667	9.82318	8.91266	8.00769	19.3349	4.03333	3.86667	3.76667	12.9199	11.3276	11.121	10.3648	19.1865	16.5892	15.5569	26.738	7.91139	5.3056	4.01667	7.13267				6.07477	6.42964	5.84106	11.851	8.06047	7.42823		2.29358	2.91765	3.45902	6.55263	6.18667	7.12857		24.0418	24.5844	50.4292	48.1016	40.3528	40.4738		2.85853
Day7	2.33333	16.3132	20.4248	6.86813	5.49632	10.6883	14.9031	13.5759	20.3252	5.41301	6.63834	4.3554	15.5135	13.2696	19.0331	13.6724	25.6148	21.0349	18.3285	36.63	8.02826	8.92379	9.56938	9.6768				5.72491	7.79113	6.53648	11.4367	13.8278	12.1352		1.83333	2.76667	2.43529	4.09016	6.31646	5.44156		27.4029	20.8271	38.4811	36.9437	33.2932	36.5354		2.92195
Day8	2.43333	15.7084	32.8947	7.73333	8.50774	13.1406	20.8073	17.6242	18.7406	8.21667	8.38645	7.55	18.5391	23.0947	16.4908	11.7371	25.5102	21.4777	23.3863	37.2578	7	12.4626	9.59325	12.8966				8.95089	8.40196	7.75796	12.2381	12.5702	12.2723		3.19231	3.52113	3.50704	5.54444	6.17284	7.57576		12.2166	12.1211	15.7749	21.4515	18.2186	20.7094		2.97
Day9	3.16667	24.3665	31.8471	9.21659	7	14.2939	22.3414	19.2086	14.1643	8.76885	8	9.43752	18.9179	9.83865	8.45023	17.4947	24.0964	22.2916	22.7273	41.9463	11.7096	16.8634	14.4592	14.7798				6.2727	6.14288	6.53852	8.62092	8.81825	6.26441		2.68817	3.20513	4.2931	5.60674	6.39744	8.16393		12.4307	11.6769	11.6577	13.3467	17.3596	14.2208		2.50328
																												7.16279	6.61541	5.77111	10.7631	5.68577	8.6798		2.18421	2.45545	4.31034	7.57576	8.45763	9.76471		23.8982	16.1569	12.2833	12.7565	10.5912	10.1488		3.20348
Figure 5e																												6.32482	7.01017	6.11196	7.54838	8.65138	9.55831		2.23469	3.13924	3.22667	3.20513	4.9596	6.08537		31.9344	35.2479	42.1199	30.5768	29.3249	33.7288		2.91672
Time (sec)	Cumulative Reward a2d1(+/+)												Cumulative Reward a2d1(f/f)															3.81982	6.4531	6.147	8.83769	8.67538	8.86132		1.92727	2.87356	3.08	5.14433	5.09184	5.33333		58.3055	24.9443	44.1066	39.6675	29.6388	33.2208		2.04255
0	3	4	4	4	3	3	4	5	8	3	2	5	5	3	2	1	7	6	6	6	3	4	5	5				4.042	5.74158	4.18964	9.34589	7.90672	7.45781		2.18182	4.04839	2.65882	5.95238	6.53623	7.23188		63.1632	15.7849	39.8398	74.723	38.1847	39.5829		1.81919
300	4	8	8	7	7	5	6	9	13	6	5	9	11	9	7	4	13	9	11	13	7	8	8	10				Supplementary Figure 5a							Supplementary Figure 5b							Supplementary Figure 5d							Supplementary Figure 5c
600	7	11	10	9	8	6	10	10	16	8	7	11	15	12	11	9	16	11	13	16	7	9	11	12				Bout Duration a2d1(f/f)							#of presses a2d1(f/f)							InterBoutInterval a2d1(f/f)							Bout IPI a2d1(f/f)
900	7	13	14	10	10	7	11	11	17	10	10	13	18	13	14	11	19	12	15	19	10	10	13	15				Day4	Day5	Day6	Day7	Day8	Day9		Day4	Day5	Day6	Day7	Day8	Day9		Day4	Day5	Day6	Day7	Day8	Day9		Day4
1200	8	14	15	11	12	9	12	12	20	12	11	15	19	14	16	14	22	14	17	21	12	12	16	16				6.12554	5.82581	5.46189	9.21167	8.31103	7.91623		3.16456	3.39726	4.46429	6.83562	7.8125	8.92857		27.6264	17.0367	15.7869	18.334	17.8917	21.0676		2.17348
1500	8	16	17	11	13	10	13	14	22	13	12	16	21	15	18	16	24	16	19	24	13	13	18	18				5.35127	5.44264	4.27115	6.84404	5.94122	6.8698		2.91765	4.01613	4.31034	7.79688	9.61538	9.39623		32.4744	28.339	19.0937	29.4427	19.0584	49.9523		1.97405
1800	8	16	18	12	14	10	15	15	22	14	13	17	23	17	20	17	26	16	21	25	14	14	19	19				9.38065	8.00979	5.08763	11.5812	10.2937	9.94589		4.52727	4.31034	3.62319	7.69231	7.56061	8.45763		14.2696	13.0937	15.2135	13.6211	17.9523	51.4967		2.30275
2100	9	18	21	12	16	11	16	17	22	15	14	18	26	17	22	18	28	18	22	25	15	15	19	20				7.54925	4.71071	4.35653	7.88148	7.83339	8.0968		3.55714	3.45833	4.62963	8.77193	8.47458	9.80392		14.2478	38.3475	22.6825	31.0368	35.9895	25.9686		2.364
2400	9	18	22	13	17	13	16	18	23	16	16	18	27	18	25	18	30	19	24	27	15	16	20	20				6.27121	7.365	8.45826	11.4021	11.4951	8.55122		3.57143	4.80769	5.10204	9.59615	10.617	9.10909		13.6926	12.088	8.14937	11.2616	13.5333	15.233		1.97513
2700	9	19	23	13	17	14	16	18	25	16	17	18	29	19	26	20	32	20	25	28	17	17	21	22				4.9841	4.39984	4.81745	9.39474	9.58887	7.22789		3.47222	3.55714	4.90196	8.60345	9.43396	8.75439		18.9041	16.8057	13.0438	15.4847	17.0292	16.5259		1.55587
3000	9	19	23	14	17	15	17	19	25	18	17	19	30	20	27	21	35	22	26	30	17	18	22	23				7.77627	7.2688	6.00611	10.8311	8.18472	7.252		4.36842	4.71698	4.2931	8.77193	9.43396	9.61538		16.973	13.8165	11.0637	18.7945	16.255	18.6935		2.10289
3300	10	20	24	14	18	16	17	21	25	18	17	19	32	21	29	23	37	22	28	31	17	19	23	23				5.64609	5.25432	4.2561	8.7637	9.08119	7.59826		5.10204	5.55556	5.81395	10.8696	11.9524	10.8696		13.9306	12.1773	8.99524	9.10067	9.99805	7.89578		1.2704
3600	10	20	24	14	18	16	18	21	26	18	17	20	33	21	29	23	38	23	28	32	17	19	23	24				7.94593	6.35942	6.35526	10.1548	9.30963	8.06655		4.16667	4.22034	3.57143	6.75676	5.81944	7.93651		22.3997	26.0714	22.181	40.9964	42.373	33.5419		2.24643
																												6.28905	8.908	9.30102	13.6967	16.5404	13.8317		2.42718	3.66176	4.28571	6.2375	8.31667	9.09091		27.1137	18.0199	44.9578	27.1156	36.4581	25.6906		2.66608
																												4.6605	4.36364	5.34982	9.58821	9.7922	8.62646		3.27632	3.41096	4.15	6.86301	10	10.375		29.4199	34.5368	42.7569	37.2912	38.7514	28.7757		1.55352
Figure 5f			Figure 5g																									7.69404	6.9251	5.41964	9.32243	8.87921	8.82213		3.6087	4.35088	4.03226	6.0241	7.14286	7.82812		21.5804	17.6755	29.471	29.8194	25.4639	23.5338		2.50766
Breakpoint				Extinction a2d1(+/+)
a2d1(+/+)	a2d1(f/f)		Time (min)	Mouse 1	Mouse 2	Mouse 3	Mouse 4	Mouse 5	Mouse 6	Mouse 7	Mouse 8	Mouse 9	Mouse 10	Mouse 11	Mouse 12													Supplementary Figure 5e			Supplementary Figure 5f			Supplementary Figure 5h			Supplementary Figure 5g				Supplementary Figure 5i					Supplementary Figure 5j
96	186		3	0.0614597	0.860435	3.28809	0.99872	0.752881	1.38284	0.84507	0.814341	0.522407	0.983355	0.583867	0.90653													Bout Duration PR			#of presses PR			IBI PR			Bout IPI PR				Food Consumption					Time (min)	a2d1(+/+)_Valued
116	111		6	0.414853	0.691421	1.22919	0.706786	0.676056	0.399488	1.10627	1.45967	0.553137	0.399488	0.445583	0.614597													a2d1(+/+)	a2d1(f/f)		a2d1(+/+)	a2d1(f/f)		a2d1(+/+)	a2d1(f/f)		a2d1(+/+)	a2d1(f/f)			Chow a2d1(+/+)	Chow a2d1(f/f)	Pellet a2d1(+/+)	Pellet a2d1(f/f)		1	31	73	21
66	136		9	0.199744	0.291933	1.7977	0.0768246	0.291933	0.553137	0.829706	0.261204	0.491677	0.814341	0.230474	0.430218													13.5007	29.4057		7.07895	37.25		78.6811	22.1082		1.65202	0.901093			0.5	0.4	0.5	0.3		2	43	18	40
101	156		12	0.0921895	0.276569	0.276569	0.368758	0.138284	0.0921895	0.384123	1.27529	0.353393	0.537772	0.553137	0.522407													14.6679	13.7594		11.4066	14.88		28.0766	35.8107		1.18031	1.06199			0.5	0.5	0.7	0.7		3	21	32	2
126	111		15	0	0.414853	1.30602	0.537772	1.09091	1.24456	0.261204	0.276569	0.169014	0.0614597	0.629962	1.22919													25.8396	33.1554		26.5849	46.0213		45.3317	44.0917		1.14259	0.730044			0.4	0.5	0.6	0.7		4	30	23	24
86	161		18	0.215109	0.445583	1.52113	0.0614597	0.599232	0.230474	0.691421	1.41357	0.445583	0.0307298	0.230474	0.84507													15.9274	17.0383		6.74667	18.0779		37.2388	29.3732		1.94743	0.898652			0.4	0.4	0.5	0.6		5	12	31	81
76	101		21	0.169014	0.353393	0.583867	0.891165	0.153649	0.691421	0.276569	1.47503	0.184379	0.153649	0.0307298	0.184379													16.9837	32.398		13.1364	43.3415		41.162	12.8284		1.10919	0.740871			0.5	0.4	0.6	0.4
86	141		24	0.0153649	0.384123	0.0153649	0.645327	0.384123	0.230474	0.660691	0.338028	0.0921895	0.245839	0.261204	0.921895													20.4147	11.5919		7.87342	12.802		27.7633	24.2295		2.22555	0.877486			0.5	0.3	0.6	0.5		Time (min)	a2d1(f/f)_Valued
46	111		27	0	0.199744	0.184379	0.445583	0.291933	0.430218	0.522407	2.22791	0.153649	0.583867	0.169014	0.645327													19.7746	32.2027		9.83951	28.6286		30.4282	22.903		1.64322	0.966102			0.6	0.5	0.7	0.5		1	46	55	60
86	91		30	0	0.0614597	0.0460948	0	0.768246	0.0768246	0.414853	1.24456	0.0307298	0.722151	0.307298	0.0460948													10.2919	27.8278		9.13934	30.7317		20.5393	18.953		1.0798	0.902837			0.3	0.3	0.6	0.4		2	33	1	44
81	81		3	0.215109	0.261204	0.891165	0.414853	0.353393	0.230474	0.553137	1.52113	0.338028	0.537772	0.215109	0.353393													14.0942	20.9263		19.4235	16.5319		29.1025	51.6674		0.652715	1.24028			0.4		0.6			3	36	45	41
96	116		6	0	0.122919	0.722151	0.122919	0.322663	0.261204	0.107554	0.491677	0.384123	0.245839	0.138284	0.0768246													18.2694	45.4226		9.89535	22.5349		26.7666	51.346		1.53872	1.71967								4	29	11	21
			9	0.0768246	0.122919	0.0768246	0.0768246	0.0921895	0.184379	0.184379	0.414853	0.138284	0.0921895	0.338028	0.522407													15.1084	13.5524		8.08511	16.1807		28.0886	30.5029		1.47128	0.829068								5	10	2	28
			12	0.307298	0.199744	0.491677	0.322663	0.291933	0.199744	0.507042	0.90653	0.353393	0.90653	0.691421	0.0307298													16.4298	22.6077		15.6452	17.3457		42.5974	24.2514		1.01775	1.20764
			15	0	0.353393	0.0153649	0.153649	0.184379	0.0768246	0.291933	0.507042	0.138284	0.291933	0.261204	0.307298																															Time (min)	a2d1(+/+)_Devalued
			18	0	0.153649	0.138284	0.445583	0.153649	0.0614597	0.0921895	0.399488	0.0614597	0.122919	0.0614597	0.0614597																															1	25	63	27
			21	0.138284	0.184379	0.107554	0.138284	0.230474	0.184379	0.184379	0.99872	0.245839	0.0307298	0	0.384123													Supplementary Figure 5l		Supplementary Figure 5m																2	26	52	10
			24	0.307298	0.107554	0.0768246	0.261204	0.230474	0.107554	0.522407	0.629962	0.261204	0.307298	0.322663	0.0614597													Total Distance		%Time spent in the center																3	28	32	17
			27	0.0460948	0.122919	0.0307298	0	0.0768246	0.199744	0.384123	0.522407	0.0307298	0	0.0921895	0.0768246													a2d1(+/+)	a2d1(f/f)	a2d1(+/+)	a2d1(f/f)															4	39	9	21
			30	0.0768246	0.107554	0.368758	0.0460948	0.276569	0.0921895	0.338028	0.338028	0.0768246	0.0768246	0.414853	0.338028													80273.8	97853.7	29.1997	30.2874															5	24	1	21
				Extinction a2d1(f/f)																								64614.5	59157.9	26.4419	30.4897
			Time (min)	Mouse 1	Mouse 2	Mouse 3	Mouse 4	Mouse 5	Mouse 6	Mouse 7	Mouse 8	Mouse 9	Mouse 10	Mouse 11	Mouse 12													92224.4	81032.8	29.6752	41.5895															Time (min)	a2d1(f/f)_Devalued
			3	1.86257	1.22231	1.21261	0.805174	0.271625	0.358933	2.08569	0.814875	0.475344	0.746968	1.37753	0.76637													59256.2	93601.5	15.6554	29.6474															1	38	32	55
			6	1.40663	0.397736	0.87308	0.776071	0.708165	0.455942	1.38723	0.698464	0.688763	0.291027	0.552951	0.320129													98642	79895.4	33.5752	31.0397															2	31	28	33
			9	0.10671	0.291027	0.620857	0.32983	1.17381	0.785772	1.28052	0.552951	0.0194018	0.970089	0.22312	0.291027													35555.4	53725.2	13.7221	31.073															3	15	4	17
			12	0.931285	0.407437	0.43654	1.15441	0.300728	0.814875	0.853678	0.708165	0.32983	0.0679062	1.22231	0.504446													83594.8	128090	25.7064	33.6174															4	10	14	4
			15	0.746968	0.252223	0.232821	0.242522	0.388036	0.087308	1.29022	0.174616	0.0776071	0.0679062	0.407437	0.291027													73347.5	65109.5	26.2219	18.6576															5	25	6	6
			18	0.368634	0.485044	0.00970089	0.446241	0.475344	0.339531	0.339531	0.271625	0.0776071	0.00970089	0.00970089	0.717866													78266.5	58518.4	32.0341	30.4219
			21	0.892482	0.155214	0.164915	0.679062	1.0768	0.184317	0.960388	1.0671	0.0291027	1.0477	0.708165	0.281326													106317	93756.9	35.4763	36.1774
			24	0.698464	0.601455	0.407437	0.417138	1.57154	0.485044	0.746968	1.19321	0	0.76637	0.203719	0.21342													103116	148183	48.6461	56.7871
			27	0.620857	0.10671	0.32983	0.310428	0.203719	0.475344	0.523848	0.310428	0.242522	0.76637	0.155214	0.194018													90900.5	82881.2	52.8594	31.8341
			30	0.611156	0.203719	0.0776071	0.164915	0.32983	0.320129	0.931285	0.368634	0	0	0.164915	0.0679062
			3	0.378335	0.368634	0.601455	0.281326	0.22312	0.514147	0.805174	0.397736	0.145513	0.572352	0.640259	0.174616
			6	0.0679062	0.0679062	0.504446	0.0679062	0.126112	0.261924	0.892482	0.378335	0.184317	0.203719	0.164915	0.155214
			9	0.087308	0.194018	0.174616	0.184317	0.0291027	0.21342	0.795473	0.0388036	0.0291027	0.455942	0.679062	0.135812
			12	0.0388036	0	0.0485044	0.087308	0.87308	0.388036	0.572352	0.291027	0	0.0776071	0.116411	0.203719
			15	0.0582053	0.232821	0.184317	0.0582053	0.145513	0.252223	0.485044	0.281326	0.0388036	0.0194018	0.0194018	0.126112
			18	0.087308	0.0291027	0.0776071	0.126112	0.0388036	0.300728	0.533549	0.0388036	0.349232	0.533549	0.0582053	0.087308
			21	0.0582053	0.164915	0.135812	0.184317	0.155214	0.417138	0.465643	0.0291027	0.0388036	0.32983	0.0194018	0.126112
			24	0.10671	0.087308	0.0582053	0.155214	0.0582053	0.22312	0.853678	0.0194018	0.0388036	0.0388036	0.0485044	0.0388036
			27	0	0.116411	0.0679062	0.0194018	0.126112	0.591754	0.426839	0.155214	0.0194018	0.174616	0.0679062	0
			30	0.126112	0.0388036	0.0679062	0.22312	0.300728	0.00970089	0.242522	0	0.194018	0	0.116411	0.0194018
			Figure 5h
				Omission a2d1(+/+)
			Time (min)	Mouse 1	Mouse 2	Mouse 3	Mouse 4	Mouse 5	Mouse 6	Mouse 7	Mouse 8	Mouse 9
			5	0	33.8	36.2	0.4	16	12.2	32.6	15.4	61.8
			10	0	2.4	40.8	6.8	1.2	2.4	1.2	0	48
			15	1.4	0	6.6	0.4	17	1.8	12.4	0	1.6
			20	0	0	22.4	5.2	1.4	0	1	0	0.2
			25	0	0	29.8	7.6	4.8	0	5.6	0	24.8
			30	0	0	0.2	1	14.2	0.8	1	0	0
			35	0.8	2.4	12	0.4	0.6	0.8	6.2	10.2	7.6
			40	0	0.8	1	0.6	4	1.8	0.4	0	15.8
			45	2.2	1.6	3.8	4.4	1.4	0.6	6.2	0	0
			50	0	2.4	7.2	2	8.6	1.4	0.2	0	0
			55	0.4	4.4	0.4	2.8	1.6	0	0	0	0.2
			60	0.4	0.4	2.2	0.2	3	3.4	0.6	0.6	0
				Omission a2d1(f/f)
			Time (min)	Mouse 1	Mouse 2	Mouse 3	Mouse 4	Mouse 5	Mouse 6	Mouse 7	Mouse 8	Mouse 9	Mouse 10	Mouse 11
			5	69.4	15.8	7.2	69.4	66.2	18.2	71	38	59	8	30.2
			10	55.2	0.4	0	9.2	33.6	0	0	9	21.2	0.2	0
			15	4.2	13.8	9.6	1	49	0.2	0	19.2	11.6	1.4	0
			20	0.2	1	8.8	0.6	2.4	0	0	0.6	2.2	3.6	0
			25	0	0	1	0.2	7.4	1	0	0	4.4	1.2	0
			30	1	9.6	10.2	0.4	0	11.8	0	0	6.6	5.8	0
			35	0.2	0	0.6	0.6	0	6	7	1.4	2.4	1	11.4
			40	0.4	0.2	0.6	0.2	0.2	7.6	0.8	0	2.2	1.2	0
			45	2.4	1.8	5	0	0.2	0.4	5.8	12.8	0	9.6	0
			50	5.6	0	2.6	0	1.2	0	1.6	0.2	0	12	2.2
			55	0.2	3.4	6.2	10.2	1.8	0	0	2	2.2	5.4	11.6
			60	0.8	0	0.2	0.2	3.4	1.4	0	0	0.8	6.6	4.4
				Figure 5j
				Devaluation test
				Valued a2d1(+/+)	Devalued a2d1(+/+)	Valued a2d1(f/f)	Devalued a2d1(f/f)
				21.7	21	26.3	17
				23.9	22.2	15.7	11.8
				24.8	16.6	27.15	14.87
				19.5	16.4	25.86	21.46
				20.36	11.78	21.46	13.47
				18.26	15.97	23.56	12.28
				19.96	14.57	20.06	11.78
				24.16	22.06	22.36	17.47
				26.45	18.36
[truncated: 6 more columns]

## Sheet: Figure 6 and Supplementary 6
Figure 6c							Figure 6d						Supplementary Figure 6a					Supplementary Figure 6b
	Excitability						RMP (mV)						VGlut1/PSD95					VGlut1/PSD95
Cell#/pA	0	100	200	300	400		a2d1(+/+)	a2d1(f/f)					Untrained a2d1(+/+)		Trained a2d1(+/+)			Untrained a2d1(f/f)		Trained a2d1(f/f)
	a2d1(+/+)						-58.04	-65.43					L1	L2/3	L1	L2/3		L1	L2/3	L1	L2/3
Cell1	0	17	28	33	34		-76.93	-54.57					72.4345	153.562	134.264	266.87		30.7758	49.0928	120.506	146.803
Cell2	0	0	0	7	17		-56.58	-62.77					76.533	157.236	200.952	419.429		47.4888	70.692	70.5398	125.984
Cell3	0	3	20	26	28		-69.98	-68.08					106.772	138.606	158.982	375.034		50.4147	72.6101	69.0194	177.878
Cell4	0	4	24	33	35		-69.52	-58.75					78.1792	144.8	126.871	300.455		73.6402	65.3042	81.1104	136.647
Cell5	0	0	20	30	32		-62.38	-61.55					96.2651	152.311	120.037	368.4		64.5693	74.8408	49.3836	82.0051
Cell6	0	13	32	35	36		-71.9	-52.06					87.4962	125.434	108.96	212.078		101.062	121.732	74.9661	170.85
Cell7	0	6	27	31	35		-78.46	-73.03					80.6907	168.021	110.543	345.499		60.3306	108.498	27.3883	77.5594
Cell8	0	18	30	34	35		-62.1	-71.11					85.6797	129.375	85.1722	169.266		41.229	60.4384	51.3635	234.001
Cell9	0	0	0	15	25		-56.34	-67.72					70.2882	126.977	81.8338	283.899		52.9346	95.3167	114.755	229.231
Cell10	0	0	0	16	28		-58.38	-61.46
Cell11	0	2	25	37	43		-75.26	-60
Cell12	0	13	34	40	40		-65.34	-53.71
Cell13	0	8	28	39	43		-69.43	-83.53					Supplementary Figure 6c					Supplementary Figure 6d
Cell14	0	0	22	29	28		-74.22	-62.41					VGlut1 Puncta					VGlut1 Puncta
Cell15	0	11	24	29	32		-71.84	-73.12					Untrained a2d1(+/+)		Trained a2d1(+/+)			Untrained a2d1(f/f)		Trained a2d1(f/f)
Cell16	0	13	28	36	38		-78.06						L1	L2/3	L1	L2/3		L1	L2/3	L1	L2/3
Cell17	0	0	14	26	26		-64.97						433.889	498.516	380.17	675.323		172.442	200.801	462.42	494.997
Cell18	0	6	23	36	45		-74.01						370.211	492.116	465.717	760.551		203.92	252.881	282.195	398.012
Cell19	0	7	28	40	43								423.534	426.817	497.965	778.747		193.447	252.574	337.059	489.443
	a2d1(f/f)												346.168	476.211	408.166	822.378		256.775	185.93	303.785	535.709
Cell1	0	0	3	20	23								371.777	489.852	390.311	849.035		244.257	178.136	206.717	374.955
Cell2	0	0	1	18	27								363.786	456.042	381.495	710.903		380.272	362.265	280.262	507.505
Cell3	0	6	17	21	23								393.087	468.248	453.942	1053.03		253.403	464.31	191.286	451.64
Cell4	0	0	6	20	27								350.578	397.169	507.941	717.948		204.493	242.728	470.745	1174.88
Cell5	0	25	35	36	34								269.028	362.049	400.872	837.247		215.459	345.469	536.814	1030.87
Cell6	0	0	23	35	40
Cell7	0	0	7	38	45								Supplementary Figure 6c					Supplementary Figure 6d
Cell8	0	0	15	26	33								PSD95 Puncta					PSD95 Puncta
Cell9	0	0	0	19	31								Untrained a2d1(+/+)		Trained a2d1(+/+)			Untrained a2d1(f/f)		Trained a2d1(f/f)
Cell10	0	7	31	38	37								L1	L2/3	L1	L2/3		L1	L2/3	L1	L2/3
Cell11	0	13	30	33	40								251.849	410.325	457.848	529.678		130.02	197.716	382.219	391.61
Cell12	0	21	37	37	37								239.832	405.327	605.215	748.773		221.416	277.332	339.314	465.531
Cell13	0	0	13	20	27								342.54	418.593	458.848	713.604		199.397	231.899	366.453	481.182
Cell14	0	8	28	40	46								280.313	402.561	450.014	532.456		241.593	272.8	376.225	373.342
Cell15	0	0	8	26	37								320.135	390.841	412.354	604.155		229.305	306.648	276.606	273.483
Cell16	0	12	22	22	23								277.239	372.482	391.636	391.447		288.762	319.695	334.76	433.962
													289.587	411.529	344.197	510.04		242.195	326.123	135.434	188.366
Figure 6f													292.665	364.661	219.921	317.16		164.026	221.007	123.23	360.022
	VGluT1/PSD95 Untrained												274.83	405.883	238.441	457.773		206.754	326.615	287.437	343.711
a2d1(+/+)	153.562	157.236	138.606	144.8	152.311	125.434	168.021	129.375	126.977
a2d1(f/f)	49.0928	70.692	72.6101	65.3042	74.8408	121.732	108.498	60.4384	95.3167
	VGluT1/PSD95 Trained
a2d1(+/+)	266.87	419.429	375.034	300.455	368.4	212.078	345.499	169.266	283.899
a2d1(f/f)	146.803	125.984	177.878	136.647	82.0051	170.85	77.5594	234.001	229.231
Figure 6h			Figure 6i			Figure 6k			Figure 6l
mEPSC frequency			mEPSC Amplitude			mEPSC frequency a2d1(f/f)			mEPSC amplitude a2d1(f/f)
a2d1(+/+)	a2d1(f/f)		a2d1(+/+)	a2d1(f/f)		Untrained	Trained		Untrained	Trained
0.819001	0.316276		14.4	12.75		2.545	0.561		7.92	7.695
0.247481	0.129713		13.7568	11.19		0.57	1.343		7.475	8.28
0.634485	0.311111		14.76	15.25		0.54	1.014		7.6	7.74
1.09785	0.130579		12.48	12.51		1.044	1.593		7.815	6.985
0.81053	0.754523		13.01	14.53		0.425	0.564		6.715	8.31
0.51696	0.51375		13.03	15.01		0.428	0.675		6.105	7.615
0.358864	0.452942		15.21	15.44		0.449	0.45		5.965	7.2
0.663402	0.193114		12.43	14.87		1.972	0.689		6.445	7.705
0.513036	0.663547		12.22	13.06		0.549	0.589		8.27	7.495
0.601936	0.106851		17.23	11.8576		0.722	0.987		11.33	6.28
0.177336	0.588267		13.48	13.7267
0.970439	0.766649		15	16.0916
0.479717	0.530681		12.89	12.8029
1.45134	0.322277		14.97	12.169
0.274881	0.103301		12.91	11.3701
0.506317	0.304972		12.81	13.2921
0.270253	0.288357		13.29	12.5813
0.95594	0.851239		17.84	12.9641
0.159551			11.1
1.29594			15.92

## Sheet: Figure 7 and Supplementary 7
Figure 7d					Supplementary Figure 7c
a2d1(+/+)		a2d1(f/f)			CTRL			Supplementary Figure 7h
NoStim	Stim	NoStim	Stim		NoStim	Stim			TdTomato+
32.2667	25.5333	44.7333	28.7333		55.2	52.8667		L2/3	37.2727	31.0127	35.1648	46.4567	44.8513	45.974	50.9138	42.4528	61.1111	55.2941	54.2169	41.637	46.6019	53.1746	52.6316
21.2	17.5333	42.8667	39.8		41.4667	40.3333		L5	37.2727	27.8481	42.8571	40.1575	40.5034	35.0649	33.4204	34.9057	25.5556	42.3529	39.759	35.9431	32.0388	30.9524	28.7719
18.4	11.6	38.8	31.8667		28.0667	26.6667		L6	25.4546	41.1392	21.978	13.3858	14.6453	18.961	15.6658	22.6415	13.3333	2.35294	6.0241	22.4199	21.3592	15.873	18.5965
39.0667	24.9333	42.7333	32.0667		42.1333	34
17.1333	10.8667	61.2667	55.2		28.8667	25.0667			TdTomato+/GFP+
31.2	22.2	54.6667	36.1333		32.4	32.9333		L2/3	32.1429	44	36.0656	37.8378	48.0645	50.4762	52.1552	44.6009	74.1379	63.6364	61.4035	43.1035	47.3684	53.527	58.7912
34.2667	31.2	25.3333	17.4667					L5	44.2857	33.3333	40.9836	50	40	36.6667	31.0345	37.0892	12.069	32.7273	31.5789	42.2414	21.0526	31.1203	28.022
21.8	13.9333	26.6667	21.4					L6	23.5714	22.6667	22.9508	12.1622	11.9355	12.8571	16.8103	18.3099	13.7931	3.63636	7.01754	14.6552	31.5789	15.3527	13.1868
		42.8667	22.5333
Figure 7e
Modulation Index												Supplementary Figure 7g
CTRL	a2d1(+/+)	a2d1(f/f)										%colocalizing cells
0.021592	-0.11649	-0.21779										63.6364
0.013855	-0.09466	-0.0371										47.4684
0.025579	-0.22667	-0.09811										67.033
0.10683	-0.22083	-0.1426										58.2677
0.070457	-0.22381	-0.05209										70.9382
-0.00816	-0.16854	-0.20411										54.5455
	-0.04684	-0.1838										60.5744
	-0.22015	-0.10957										50.2358
		-0.31091										64.4444
												64.7059
												68.6747
												41.2811
												36.8932
												63.7566
												63.8597

## Sheet: Figure 8 and Supplementary 8
	BLINK2
	Figure 8c			Figure 8d												Figure 8j
	Lever press/min			Cumulative Reward												Modulation Index
	NoStim	Stim		Time (min)	No Stim											BLINK 2	RTM
	8.4	10.3		0	2	3	2	3	1	5	3	4	3	4		0.101604	-0.29458
	12.8	37.3		5	5	6	7	6	4	9	7	8	6	11		0.489022	-0.0762
	17	16.6		10	7	8	10	7	6	13	11	10	7	15		-0.0119	-0.04444
	11.2	21.8		Time (min)	Stim											0.321212	-0.15932
	5	18.9		0	3	6	3	5	3	6	5	6	5	4		0.58159	-0.18828
	32.8	54		5	6	11	7	8	6	12	9	12	10	11		0.24424	-0.41247
	20.4	26		10	7	13	9	10	10	17	11	16	11	14		0.12069	-0.36583
	19.1	49.2														0.440703
	11.7	28.9														0.423645
	44.1	38.4														-0.06909
	Figure 8e			Supplementary Figure 8a			Supplementary Figure 8b			Supplementary Figure 8c			Supplementary Figure 8d
	Breakpoint			Bout Duration			#of presses/bout			Bout IPI			InterboutInterval
	NoStim	Stim		NoStim	Stim		NoStim	Stim		NoStim	Stim		NoStim	Stim
	26	26		8.38182	7.26615		4.42105	7.92308		1.54064	1.07618		27.2872	39.5058
	31	56		6.58625	13.0143		7.52941	17.7619		1.09592	0.699417		29.3369	16.2895
	36	36		10.9425	8.81563		8.5	7.54545		1.14507	0.890899		22.1916	20.7743
	31	41		9.10833	11.6427		9.33333	14.5333		1.09115	0.92073		39.9082	28.7507
	16	41		4.56	8.82		3.125	11.8125		1.32011	0.761976		32.6187	30.5827
	51	71		9.77429	16.302		14.2609	24.5455		0.680405	0.605894		15.9159	12.3814
	41	46		11.1025	13.3093		9.71429	15.2941		0.994196	0.804603		21.0675	25.1744
	41	66		11.142	15.91		8.68182	21.3913		0.888365	0.788872		17.4624	12.0709
	31	51		8.70846	11.693		7.8	10.7037		1.04567	0.973391		32.4471	11.2312
	61	56		17.8756	14.1032		23.2105	19.2		0.85707	0.780937		15.3272	14.6395
	ChR2
	Figure 8g			Figure 8h
	Lever press/min			Cumulative Reward
	NoStim	Stim		Time (min)	No Stim
	63	38.5		0	7	6	6	6	5	6	6
	27.05	20.35		5	14	11	13	10	10	12	12
	37.85	37.75		10	17	13	16	12	13	13	13
	27.8	22.2		Time (min)	Stim
	29.55	23.45		0	6	6	6	5	5	5	4
	28.5	19.4		5	10	8	11	9	9	8	8
	26.25	20.4		10	14	10	13	11	11	11	12
	Figure 8i			Supplementary 8e			Supplementary 8f			Supplementary 8g			Supplementary 8h
	Breakpoint			Bout Duration			#of presses/bout			Bout IPI			InterboutInterval
	NoStim	Stim		NoStim	Stim		NoStim	Stim		NoStim	Stim		NoStim	Stim
	106	81		17.3603	5.98529		29.1364	11.4333		0.600332	0.568417		9.72629	14.4077
	71	61		12.9206	8.56928		15.0741	8.28571		0.766429	1.08877		10.7543	14.0229
	81	81		17.4101	8.31404		25.6818	11.931		0.59999	0.620106		9.78914	13.2747
	71	61		11.4601	8.16257		13.68	9.92		0.829324	0.803164		12.4565	15.8883
	71	66		11.4359	13.0788		15.5909	11.6667		0.689929	0.985098		13.794	14.1998
	71	56		13.0113	6.8827		20.2609	7.03125		0.604821	0.81691		11.2162	11.7442
	66	61		16.0875	7.39709		19.087	7.41667		0.879578	1.05475		9.16659	9.38209
